# Supplementary material for: Iron capture through CD71 drives perinatal and tumor-associated Treg expansion
Source: JCI Insight. 2024 Jul 2;9(15):e167967. doi: 10.1172/jci.insight.167967 (PMC11383606; doi:10.1172/jci.insight.167967)
Supplement: Supporting data values [file jciinsight-9-167967-s017.xlsx]

## Sheet: Fig. 1
Fig. 1A
		TFRC	ATP6AP1	ATP6V0A1	ATP6V1B2	ATP6V1D
PB	OX40- Tconv	1	1	1	1	1
	OX40- Treg	1	1	1	1	1
	OX40+ Tconv	1.38	1.09	1.27	1.18	1.09
	OX40+ Treg	1.12	0.81	0.73	1.29	1.47
CT	OX40- Tconv	1.61	1.06	1.17	1.59	1.57
	OX40- Treg	1.91	1.31	1.55	1.62	1.3
	OX40+ Tconv	1.75	1.64	1.5	1.65	1.72
	OX40+ Treg	2.87	2.09	2.47	2.63	2.06
Fig. 1B
	PB													TUM
OX40- Tconv	102	137	138	128	126	238	142	93.9	161		207	162	137	233	200	257	175	222	210	262	319	404	281	374	244	303
OX40+ Tconv	129	185	170	135	158		176	128	297		218	225	184	486	421	334	519	371	472	481	568	566	761	465	340	704
OX40- Treg	183	182	271	222	167		163	97.6	249		452	204	166	345	306	665	255	290	504	363	430	482	440	397	295	426
OX40+ Treg	528	638	710	349	413		313		384			600	640	524	517	866	656	575	995	691	676	922	1073	523	453	818
Fig. 1C
	PB													TUM
OX40- Tconv	0.11373	0.048204	0.29355	0.51948	0.0572	0	0.12488	0.013296	0.52124		0.5604	0.6008	0.019778	0.53882	0.13216	0	0.38934	0.8352	0.52542	0.19362	0.31246	2.1675	1.07327	0.41078	0.11336	0.11799
OX40+ Tconv	0	0	0.02652	0.00264	0	0	0.003127	0	0.0111		0	0.00858	0	0.245098	0.097944	0	0.11866	0.06107	0	0.204048	0.257972	0.46909	0.83904	0.120988	0.040326	0.11948
OX40- Treg	1.3357	8.15367	4.81098	1.6443	0	1.73148	0	5.81625			4.47984	1.39893		0.882	4.23808	1.4193	1.69839		1.47543	1.24128	6.9734	1.63836	1.04804	0.46322	1.08732
OX40+ Treg	0.108	0.32604	0.06608	0.14196	0	0.01841	0	0	3.08	0.10934	0.35			1.13424	3.382	1.19288	3.25059	3.41432	3.5948	3.68381	8.7724	8.174	2.50143	2.08692	0.36225
Fig. 1D
Pt no.	serum iron (mg/dL)	gMFI CD71
		OX40- Tconv	OX40+ Tconv	OX40- Treg	OX40+ Treg
47	40	233	486	345	524
38	15.6	200	421	306	517
31	85	257	334	665	866
52	116	281	761	440	1073
50	4.5	374	465	397	523
Fig. 1H
Tconv
	isotype				aCD71
0:1	17	22.5	15.6	15.8	0.1	0.2
1:1	1.45	3.84	3.3	1.35	0.29	1.61
1:2	6.32	3.16	6	1.43	0.19	1.16
1:4	3.36	3.28	3.28	2.4	0.56	0.26
1:8	7.09	7.84	5.38	3.47	0	0.47
Treg
	isotype				aCD71
1:0	13	22.9	24.7	17.1	0.75	1.14
1:1	18.4	28.7	37	22	1.22	0.83
1:2	43.5	45.1	48.3	31.9	2.28	1.61
1:4	50.5	57.2	57	36.8	2.62	2.41
1:8	73	74.9	61.4	62.5	6.9	1

## Sheet: Fig. 2
Fig. 2A				Fig. 2H
Weeks	fl/fl	+/+			fl/fl					+/+
6	1			YFP+ CD71+	1.38	0.48	0.12	0.67	0.16	2.68	3.12	4.09	4.31	5.3
6.14	1			YFP+ CD71-	0.63	1.07	1.19	1.08	0.78	6.08	5.99	4.67	5.44	4.86
6.14	1
2.29	1
3.57	1
3.14	1
3.29	1
3.29	1
2.71	1
2.71	1
3.29	1
3.14	1
3.14	1
3.14	1
3	1
3	1
3	1
3.57	1
3.43	1
3.29	1
3.29	1
5.71	1
3.14	1
3.71	1
4.14	1
3.71	1
4.29	1
20		0
20		0
20		0
20		0
20		0
20		0
20		0
20		0
20		0
20		0
20		0
20		0
20		0
20		0
20		0
20		0
20		0
20		0
20		0
20		0
20		0
20		0
20		0
20		0
20		0
20		0
20		0
20		0
20		0
20		0

## Sheet: Fig. 3
Fig. 3B
%Treg
	fl/fl									+/+
THY	1.96	2.66	2.17	3.39	3.12	3.2	2.58	2.81		3.24	2.15	2.18	3.18	3.35	4.06	2.92
LIV	1.41	1.21	0.81	0.64	1.13	1.23	2.53	1	1.35	11.6	20.2	8.49	12	9.27	14.5	17.3	17.7	11.6	17.1
%CD71+/Treg
	fl/fl									+/+
THY	42.5	51.2	56.6	51.7	42.1	58.3	37.3	29		57.6	68.8	75.8	69.1	56.7	40.6	70.8	60.5	70.8	60.5
LIV										46.5	39.3	43.2	59.6	61.8	50.4	22.4	43.8	35.3	40.2
Fig. 3D											Fig. 3F											Fig. 3G
No.	Tconv			Teff			Treg				No.	Tconv			Teff			Treg				No.	%CD71+Ki67+/Treg (7-10)	serum iron (7-10)	serum iron (28-31)
	0-3	7-10	28-31	0-3	7-10	28-31	0-3	7-10	28-31			0-3	7-10	28-31	0-3	7-10	28-31	0-3	7-10	28-31
6	83.18	82.83	86.38	5.52	4.07	3.62	11.3	13.1	10		6	0	0.23	0.05	0	0.18	0.28	0.1	1.8	0.58		8	9.16		9.1
7	87.21	85.39	85.37	4.67	3.31	2.73	8.12	11.3	11.9		7	0.026	0.18	0.032	0	0	0.33	0.14	0.85	0.76		9	5.33		13.2
8	86.96	80.23	84.84	7.64	5.27	5.42	5.4	14.5	9.74		8	0.12		0.26	0.086	2.24	0.85	0.85	9.16	2.53		12	2.93	16.7	22.2
9	91.9	86.42	90.61	3.21	3.38	2.8	4.89	10.2	6.59		9	0.23	0.2	0.07	1.12	1.1	0.7	0.74	5.33	1.01		13	3.12	12.4
10	84.24	79.64		7.14	7.06		8.62	13.3			10	0.12	0.18		0	1.2		2.37	4.79			15	4.56		17.7
11	84.51	82.85		7.55	3.55		7.94	13.6			11	0.23	0.16		0	1.11		1.06	3.65			17	2.94	15
12	83.28	79.35	88.84	10.4	5.65	3.44	6.32	15	7.72		12	0.061	0.024	0.16	0	0.082	0.57	0.39	2.93	3.61		18	10.9	14.1
13	89.43	81.99	88.32	5.06	4.81	3.59	5.51	13.2	8.09		13	0	0.06	0.15	0	0.47	0.18	0.17	3.12	3.33		19	2.09		13.2
14	89.36	84.24		5.42	4.56		5.22	11.2			14	0.028	0		0	0		1.28	0.3			20	1.58		20.2
15	89.29	80.44	85.15	4.9	7.96	6.46	5.81	11.6	8.39		15	0.012	0.045	0.00927	0	1.2	0	0.09	4.56	1.4		22	4.31		12.2
16	85.11	54.4	83.84	9.55	19	7.57	5.34	26.6	8.59		16	0.028	0	0.054	0.25	0	0	1.35	13.1	1.76		23	2.79		22.1
17	86.94	78.25	86.54	7.42	8.05	5.99	5.64	13.7	7.47		17	0	0.039	0.13	0	0	0	0	2.94	0		25	6.05		20.4
18	91.18	83.26	87.49	3.24	4.94	3.77	5.58	11.8	8.74		18	0.02	0.5	0.075	0.14	1.08	0	0.41	10.9	0.37		26	0.27		22
19	88.09	89.57	89.66	6.34	3.44	4.19	5.57	6.99	6.15		19	0	0.041	0.015	0	0.062	0	1.54	2.09	0.64		27	0.85		18.8
20	92.06	81.09	86.12	3.09	6.11	5.75	4.85	12.8	8.13		20	0.011	0.059	0	0	0.071	0.7	0.53	1.58	1.99		33	1.46		23.1
21	86.96	88.88	85.7	5.6	3.74	6.26	7.44	7.38	8.04		21	0.045	0.11	0.091	0	0	0.31	0	3.21	0.73		34	2.61		20.7
22	87.42	86.38	82.48	6.34	5.51	9.52	6.24	8.11	8		22	0.087	0.047	0.054	0	0.11	0.067	0.5	4.31	1.59		40	2.08		20.2
23	88.42	84.63	88.82	4.64	4.67	3.55	6.94	10.7	7.63		23	0.095	0.051	0.077	0	0.37	0.3	0.075	2.79	0.9		41	5.84	17.8
24	89.24	87.15		6.26	3.62		4.5	9.23			24	0	0		0	0		0	4.44			42	1.51	15.08
25	72.3	57	67	16.4	27.1	19.2	11.3	15.9	13.8		25	0	0.26	0.025	0	0.27	0.089	1.26	6.05	0		44	5.05		15.1
26	85.71	74.2	82.61	7.52	12.5	8.9	6.77	13.3	8.49		26	0.03	0.074	0.22	0	0.073	0.29	0.38	0.27	5.08		45	5.1		13.9
27	73.23	75	81.92	17.3	12.1	6.88	9.47	12.9	11.2		27	0.063	0.11	0.027	0.088	0	0	0.48	0.85	3.12		47	0.86		15.1
28	82.82	76.2	82.88	9.21	10.4	8.12	7.97	13.4	9		28	0.023	0.16	0.24	0	0.48	0.77	0.32	2.38	4.24		48	4.12	19.2	14.1
29	87.85	87.06		6.47	5.21		5.68	7.73			29	0.012	0.058		0.078	0.33		0.22	1.86
30	90.75	85		3.44	4.8		5.81	10.2			30	0.024	0.04		0.12	0.36		0.37	1.77
31	88.27	84.69		4.66	4.81		7.07	10.5			31	0.018	0.057		0	0.091		0	1.38
32	89	84.15		2.97	4.35		8.03	11.5			32	0.022	0.1		0	0.21		0	2.34
33	90.61	86.82	90.66	2.68	2.48	2.99	6.71	10.7	6.35		33	0.029	0.15	0.051	0	0	0.57	0.19	1.46	2
34	91.02	84.42	88.27	4.12	4.28	4.47	4.86	11.3	7.26		34	0.038	0.14	0.051	0	0	0.29	0	2.61	1.5
35	75.13	63	78	18.4	19	10.9	6.47	18	11.1		35	0.083	0.82	0.21	0	0.9	0.27	1.92	4.74	1.5
36	81.26	68.5	77.49	14.6	20.2	14.7	4.14	11.3	7.81		36	0	0.2	0.075	0	0.39	0.28	1.36	2.6	1.7
37	86.2	82.43	86.6	8.38	6.37	7.82	5.42	11.2	5.58		37	0.066	0.12	0.032	0.18	0.22	0.12	0.42	1.39	0.74
38	82.99	81.09	89.27	11.1	9.38	5.91	5.91	9.53	4.82		38	0.033	0.059	0.057	0	0.17	0	0.92	2.52	1.6
39	86.16	73.6	80.32	7.38	14.1	11.2	6.46	12.3	8.48		39	0.095	0.24	0.39	0.37	0.22	1.58	0.84	7.36	1.57
40	90.49	87.94	83.85	5.85	4.43	6.76	3.66	7.63	9.39		40	0	0.18	0.58	0	0.28	1.08	6.67	2.08	4.75
41	83.43	78.82	82.02	11.1	9.28	7.88	5.47	11.9	10.1		41	0.13	0.18	0.76	0	0.18	1.11	2.02	5.84	4.81
42	90.17	77.32	84.67	5.6	8.68	6.12	4.23	14	9.21		42	0	0.071	0.15	0	0.55	0.43	2.94	1.51	2.39
43	82.49	86.71	87.13	6.91	4.2	4.58	10.6	9.09	8.29		43	0.04	0.15	0.03	0	0.13	0.14	0.18	1.21	1.63
44	89.21	86.31	88.23	4.57	5.66	5.55	6.22	8.03	6.22		44	0.057	0.24	0.14	0	2.86	0.36	0.65	5.05	2.8
45	90.21	85.63	87.59	5.44	5.04	5.45	4.35	9.33	6.96		45	0.12	0.18	0.18	0.11	1.59	0.36	0.42	5.1	0.85
46	83.43			8.43			8.14				46	0.05			0.25			0.51
47	80.98	77.93	80.23	16.1	14.1	11.6	2.92	7.97	8.17		47	0.2	0.16	0.059	0.11	0.31	0.27	3.75	0.86	0.58
48	84.27	77.52	82.05	12.1	9.48	9.52	3.63	13	8.43		48	0.032	0.032	0.091	0	0	0.33	4.98	4.12	3.51
49	85.66	87.91	88.21	6.16	2.43	3.25	8.18	9.66	8.54		49	0.00408	0.15	0.21	0	1.32	1.17	0.25	2.17	0.94
50	87.37	74.45	88.78	5.23	4.95	3.66	7.4	20.6	7.56		50	0.022		0.15	0		1.21	0.088		0.94
51	87.14	84.55		6.86	5.15		6	10.3			51	0.015	0.23		0.064	1.38		0.22	4.63
52	85.48	81.13	84.54	9.38	7.37	7.23	5.14	11.5	8.23		52	0.045	0.4	0.047	0	1.56	0.31	0.74	18.4	0.95
53	90.95	85.98	84.79	4.97	4.53	7.81	4.08	9.49	7.4		53	0	0.012	0.00819	0	0.034	0.18	0	1.11	0.28
54	89.83	86.57	86.27	5.64	4	4.26	4.53	9.43	9.47		54	0.015	0.00411	0.31	0	0.089	1.19	0.62	0.56	4.45
55	88.41	84.81	84.44	6.03	4.89	5.75	5.56	10.3	9.81		55	0.019	0.00939	0.095	0	0	0.57	0.22	0.54	3.36
56	87.77	85.93	87.72	7.62	6.84	6.95	4.61	7.23	5.33		56	0.029	0.62	0.32	0	1.8	0.63	0.28	2.72	10.2
57	80.42	73.6	90.01	14.4	14.8	4.06	5.18	11.6	5.93		57	0.086	1.41	0.044	0	1.29	0.1	0	1.44	0.42
58	89.24	82.38	86.58	5.25	5.02	6.12	5.51	12.6	7.3		58	0.16	0.043	0.071	0.21	0.24	0.24	0.4	1.28	1.08

## Sheet: Fig. 4
Fig. 4C
	fl/fl							+/+
Foxp3+ YFP-	12.727	15.496	11.917	13.97	18.4	17.44	15.01	7.15	9.2	10.65	8.06	12.94	13.31	14.21
Foxp3+ YFP+ CD71-	1.06	1.01	1.63	1.42	0.86	1.21	1.49	2.05	1.27	2.97	2.98	1.31	1.81	1.66
Foxp3+ YFP+ CD71+	0.013	0.094	0.053	0.11	0.11	0.52	0.17	0.22	0.23	1.78	0.36	0.67	1.63	0.93
Fig. 4D	fl/fl	+/+
	20144	18451
	21907	17941
	19877	17288
Fig. 4E	fl/fl	+/+
	41586	66309
	47284	58611
	53134	60228
Fig. 4F	fl/fl	+/+
	38.9	62.5
	38.1	60.5
		67.1
Fig. 4G	fl/fl	+/+
	16778	14863
	19607	15349
		16918
Fig. 4H	fl/fl	+/+
	9.37	13.2
	11.4	14.8
		13.7

## Sheet: Fig. 5
Fig. 5A				Fig. 5D
	Log2(FC)	-Log2FDR			fl/fl						+/+
Ttn	-4.353	350.277		SPL	3.15	3.06	2.1	0.78	0.92	1.31	5.31	3.97	2.17	3.76	2.59	2.13
Maf	-2.368	78.744		LN	4.33	3.96	2.19	1.76	1.49	1.44	4.95	3.54	1.72	4.57	4.54	2.46
Nav2	-3.312	68.8798		VAT	0.2	0.078	0.25	0.043	0.11	0.22	0.7	0.47	0.56	1	0.51	0.25
Eea1	-2.646	62.9066		LIV	0.23	0.35	0.26	0.95	0.52	0.88	0.67	0.87	0.25	1.51	1.49	1.22
Ryr2	-2.496	42.6967		LP	1.39	1.45	1.03	1.47	1.22	0.48	7.09	3.76	2.64	11.1	6.95	6.98
Cd83	-1.917	38.2454
Tox2	-5.41	37.0856		Fig. 5E
Ahnak	-1.219	30.2094			fl/fl						+/+
Itgb1	-1.977	30.1283		SPL	0.25	0.2	0.48	0	0	0	0.65	0.91	1.01	2.65	1.49	1.54
Bhlhe40	-1.556	29.9604		LN	0.093	0.1	0.095	0.07	0	0	0.15	0.47	0	0.35	0.25	0.26
Cebpa	-9.826	29.7768		VAT							18.6	30	26.8	60.8	66.7	38.5
Fam43a	-2.631	28.5354		LIV	18.2	6.02	8.43	0.56	1.15	0.72	6.05	4.98	15.2	3.14	4.51	2.99
Tjp2	-3.839	28.4065		LP	3.85	2.94	2.35	0.99	0.48	7.58	1.99	13.5	15	11.2	20.4	19.7
Ttc39c	-8.954	26.5709
Brca1	1.832	26.4008		Fig. 5F
Runx2	-2.092	25.0075			fl/fl						+/+
Kif13a	-1.659	24.618		SPL	1.84	1.25	1.13	0	0	0	2.32	2.69	3.35	2.56	4.48	3.09
Tigit	-3.676	23.6541		LN	2.73	1.99	1.98	1.67	2.74	5.13	4.51	4.94	5.48	4.46	6.93	5.23
Angptl2	-3.444	23.2276		VAT							20.9	25	32.1	30	25	38.5
Chst2	-3.077	23.2276		LIV	7.58	0.6	0.56	0.88	0.57	0.36	3.39	7.55	6.81	2.18	1.99	1.59
Serpina3g	-4.063	22.1716		LP	4.62	5.88	2.01	2.07	1.45	13.6	8.86	16.1	15.9	12.1	10.3	16.1
Adora2a	-1.27	21.3025
Il10	-8.562	20.5685
Casp3	-1.362	20.5032
Tiam1	-1.373	20.151
Cxcl10	-2.918	19.8943
Tbx21	-4.041	19.7592
Stx11	-2.257	19.7592
Il1r2	-5.039	19.5523
Gm3373	-8.186	18.7049
Csf1	-2.405	18.2332
Nfil3	-1.65	18.2332
Tnfrsf8	-4.306	18.0885
Cd44	-1.153	17.8798
Cxcr3	-4.809	17.7108
Cpd	-2.918	17.4202
H2ac12	-8.142	16.7807
Sspo	-4.449	16.5972
Hivep3	-0.977	16.4085
Ptpn13	-1.302	15.6135
Itgav	-1.284	15.449
Spock2	-1.756	15.2215
	-7.86	15.0828
Nt5e	-1.123	14.8184
Shtn1	-7.872	14.8184
Myo1f	-3.155	14.7056
Naip6	-2.913	14.4625
Gpm6b	-4.303	14.4142
Fndc10	7.699	14.2537
Dnase1l3	-4.413	14.088
Itgb8	-1.468	13.8558
Plagl1	-1.437	13.7957
Map9	-5.205	13.2179
Lamc1	-1.538	12.9639
Tspoap1	-1.981	12.8829
Ces2c	-7.834	12.8829
	7.545	12.7978
Gm3500	7.492	12.7962
Il1rl1	-3.481	12.6731
Emp1	-2.174	12.5391
Plcb4	-1.942	12.2579
Ccdc157	-2.15	12.2448
Abcb1a	-1.229	11.7085
Arfip1	-4.652	11.5368
Niban1	-1.517	11.5365
Ptprj	-1.397	11.3277
Sfmbt1	-0.974	11.2023
Rora	-1.014	11.1753
	-4.106	10.9143
Coq8a	-1.231	10.8919
Glt28d2	-3.605	10.7266
Kif5c	-2.739	10.6896
Ttbk1	-4.768	10.3563
Fam160a1	-2.711	10.1718
Gna14	-7.321	10.0855
Ifng	-3.335	10.0522
	-4.215	9.98334
Ccdc92	-2.012	9.93501
Ccl5	-6.847	9.84721
Dst	-0.931	9.7267
Iffo2	-0.876	9.72344
Ier5l	-2.652	9.72344
Bcat1	-2.276	9.64145
	-7.104	9.58768
Plxnc1	-1.321	9.49702
Endod1	-1.432	9.45773
Ppfibp1	-1.27	9.38862
Nsun2	0.731	9.19087
Itgae	-2.196	8.84409
Casp4	-2.299	8.78983
Penk	-1.736	8.72958
Phactr2	-1.004	8.70278
Cemip2	-2.677	8.68828
Usp1	-0.733	8.62676
S100a6	-5.197	8.5493
Odc1	-0.827	8.50178
Npas4	-3.789	8.39777
Myo6	2.198	8.39293
Myo1e	-1.001	8.36273
Ybx3	-0.878	8.24635
Tbc1d4	-0.737	8.20983
Icos	-1.079	8.01868
Pitpnc1	0.708	7.98665
Cenpl	-1.419	7.98521
Usp10	0.802	7.94603
Cass4	-3.987	7.93465
Dusp4	-0.541	7.90103
Man1c1	-1.901	7.90103
Cpq	-2.924	7.90103
Rps6ka1	0.718	7.83689
Igfbp4	0.881	7.82818
Bag3	-1.058	7.82818
Ell2	-1.633	7.74227
Col23a1	-3.157	7.73125
Ptprs	-0.891	7.65624
Ptger2	-2.103	7.5258
Rilpl2	-0.992	7.4612
Cacna1d	-2.576	7.39136
Rgs2	-0.649	7.33819
Ccdc80	-6.959	7.27721
Arnt2	-6.416	7.27384
Casp1	-2.729	7.24325
Tmprss13	-6.391	7.23114
Nol10	-0.787	7.179
Asns	-6.265	7.159
Heg1	-0.876	7.13438
Gucy1a1	-2.206	7.11696
Pxylp1	-2.187	7.11696
Bmp7	-1.623	6.95712
Pecam1	0.556	6.81681
Rin2	-3.805	6.7836
Snx13	-0.754	6.7836
Fhdc1	-2.532	6.7836
Rab11fip1	-0.711	6.75831
Lilrb4a	-2.727	6.75831
Zc3h12c	-1.672	6.7553
Clip3	-4.037	6.74199
	-2.76	6.74199
Cep112	-5.56	6.5741
Fbxl17	-0.892	6.57365
Fggy	2.719	6.57365
Ms4a6b	0.653	6.53738
Igsf9b	-7.129	6.5338
Asb2	-4.389	6.48984
Frs3	5.12	6.48984
Spry1	-0.901	6.48253
Nap1l3	-6.915	6.38374
Hey1	-2.295	6.36878
Tnfsf8	-0.654	6.34601
Bcl2	0.579	6.27979
Bcl2a1d	-1.641	6.27041
Tlr12	4.416	6.23362
Tmbim1	-1.791	6.07918
Plek	-3.112	5.94472
Rnf43	-1.208	5.94472
Creb3l2	-0.948	5.90892
Foxk1	0.561	5.90175
Arhgap12	0.816	5.89281
Zfp952	1.223	5.89281
Dgkd	0.59	5.87851
Src	-2.173	5.76821
Cd82	-0.743	5.7667
Bmpr2	-1.323	5.76331
Rgs9	-1.516	5.74629
Dnhd1	1.782	5.74629
Gm26316	6.613	5.67314
	-3.098	5.67314
Ift81	-3.399	5.66543
Poc1a	-2.259	5.66542
Fbxo9	0.915	5.52587
Trib2	0.55	5.52499
Ndrg3	0.752	5.52377
Map2k3	-1.112	5.45095
Hcfc1	-0.572	5.40151
Nebl	-2.015	5.29266
Ccr8	-1.619	5.28653
Mapre2	-0.743	5.24226
Cep97	0.809	5.22924
Mpp2	-4.253	5.18526
Il9r	-4.155	5.16038
Ccn4	-3.914	5.14882
Ubxn11	1.295	5.11008
Dusp14	-4.893	5.11008
Aen	1.253	5.11008
Marchf3	-1.649	5.11008
Jazf1	-3.229	5.11008
Mmd	-0.925	5.09974
Xpnpep3	1.259	5.09974
Fgl2	-6.567	5.09566
Ccr4	-2.011	5.09566
Cxcr5	-1.689	5.07734
C2cd4b	-2.534	5.07514
Nmt2	-0.602	5.04757
Sh3bgrl	-0.961	5.03581
Adgra3	3.555	5.02442
Bicd1	-4.301	5.01862
Rgs16	-0.906	5.01862
Synpo	-1.494	5.01862
Irf4	-0.839	5.00699
1700025G04Rik	1.218	5.00003
Gem	-0.798	4.99098
Plxnb2	-5.102	4.99098
	-6.44	4.97958
Rnft2	5.078	4.96351
Nbl1	-6.92	4.96351
B4galnt4	-4.303	4.96351
Sorcs2	0.752	4.95109
	-2.769	4.95109
Tmem127	0.957	4.89548
Naip5	-1.282	4.89521
Grhl1	-1.079	4.84603
Ighm	-1.016	4.82961
Axl	-2.437	4.78451
Pcyt1b	-4.686	4.74619
Add3	0.473	4.73718
Ampd3	1.753	4.63029
Klf4	-0.679	4.60359
Papss1	-0.921	4.60359
Mki67	-1.16	4.58973
Fcrl1	-2.771	4.58788
Nfatc1	-0.666	4.51262
Ggt1	3.121	4.51134
Ryk	-5.798	4.51134
Ly6c1	1.314	4.51134
Fam20a	-3.996	4.49309
Sdhaf3	2.411	4.49309
Septin5	-6.288	4.49309
A130010J15Rik	1.399	4.4832
Lag3	-2.275	4.46017
Zfp961	-1.81	4.39248
Gdpd5	-1.377	4.37219
Zdhhc2	-2.408	4.37219
Megf8	-4.953	4.37219
E430018J23Rik	1.076	4.37219
Oas2	1.268	4.35703
	-2.321	4.33551
	-1.545	4.32392
Cobll1	-1.864	4.29475
Nbr1	0.742	4.25093
Fam171a2	6.652	4.21703
Zfp629	3.524	4.20684
Treml2	0.72	4.11547
Osbpl7	-0.786	4.1149
Gja10	6.143	4.11097
Kif13b	-0.624	4.10193
Ubl3	-0.518	4.03455
Itpripl2	-2.722	4.03455
Slc25a19	-1.062	4.02148
Myo1d	-5.811	4.02148
Hif1a	-0.583	3.99399
Pycr1	-4.966	3.99014
Pear1	-1.163	3.98161
Atxn1	-0.865	3.97238
Nhlrc3	-1.704	3.9575
Actg2	-4.055	3.91521
Hsf2bp	2.805	3.90835
Galnt10	0.61	3.85695
Cebpb	-0.558	3.85053
Podnl1	-1.753	3.84456
Cacna1s	-6.197	3.82938
Gpd1	1.913	3.78832
Vps36	-0.906	3.78832
Sccpdh	-2.759	3.775
Ccpg1	-0.488	3.75912
Exo1	-1.847	3.73938
Zfp612	-5.527	3.73938
A330023F24Rik	-1.643	3.73938
Vps54	-0.51	3.70575
S100a11	-1.513	3.70575
Cd86	-0.995	3.70262
Cul9	-1.035	3.70011
Lif	1.302	3.69961
Rsph9	3.876	3.6957
Hip1	-2.372	3.66944
Atf3	-1.068	3.66544
Cybb	-5.837	3.65676
Nrn1	-1.507	3.63683
Nr4a1	0.519	3.62292
Zdbf2	-2.724	3.62292
Sptb	-1.484	3.6021
Prdm1	-1.064	3.6021
Pck2	-1.286	3.59888
Rpgrip1l	-2.103	3.59221
Rpsa-ps10	5.013	3.59221
Cog6	0.818	3.57298
Cpox	-1.137	3.56432
Itih5	0.752	3.56432
Spopl	0.956	3.56432
Glce	-0.891	3.56432
Gm15427	-6.267	3.56432
H3c4	-2.695	3.54543
Ercc5	0.721	3.51277
Lsr	-3.309	3.50032
Nmt1	0.622	3.49098
Cel	-6.461	3.49098
Pknox1	0.711	3.4828
Tex15	-2.375	3.4828
B3galt1	-6.344	3.4828
Nrd1	-0.476	3.4811
Dtx4	-1.321	3.46123
Ldlrad4	-0.503	3.44584
Tbc1d2	-2.846	3.43503
Lrsam1	1.456	3.39633
Ecel1	-6.63	3.39577
Filip1l	0.592	3.39577
Mcoln2	-5.264	3.39207
Hspa13	-0.976	3.37626
Ripor2	0.461	3.36772
Cldn12	-6.463	3.36772
	-4.9	3.36772
Hnrnpll	-0.66	3.34614
Espn	1.269	3.32886
Aebp2	-0.443	3.32886
H1f5	-1.521	3.32886
Mcm6	-0.777	3.28393
Fam71a	-3.233	3.28393
Gbp2b	-2.859	3.27566
Cpne7	-6.202	3.26741
Niban3	2.058	3.26741
Lef1	0.443	3.25607
Cnn3	1.076	3.25607
Nrp1	-0.877	3.25425
Abitram	1.338	3.25383
AW112010	-1.173	3.24539
Lmnb1	-0.48	3.22065
Timp2	-0.976	3.21016
Lima1	-2.63	3.20175
Tnfsf14	-3.744	3.18976
Echdc1	-1.663	3.17855
Slc22a15	-1.474	3.17855
Spty2d1	-0.49	3.17523
Stk32c	-3.652	3.17273
4933407K13Rik	1.059	3.17273
Ntng2	-1.356	3.16041
	3.535	3.1475
1700066M21Rik	-2.649	3.13618
Itgb3	0.657	3.13121
Nrp2	0.958	3.13121
Atp9a	-1.217	3.11108
Fgf2	-3.562	3.10474
Sbsn	2.326	3.10264
Rb1	0.623	3.09148
Setbp1	-1.406	3.08664
Prr13	-0.662	3.0734
Uck2	0.604	3.0734
Sh3gl3	-1.205	3.0734
Malt1	-0.567	3.0734
Aldh5a1	-3.755	3.0734
Elapor1	-5.95	3.0734
Tlr1	0.667	3.0332
Cenpt	1.181	3.02383
Rbms1	0.519	3.00671
Plcl1	-0.709	2.96319
Zfp703	-0.725	2.96319
Adcy6	0.749	2.95904
	-4.837	2.91651
Rapgef4	1.089	2.90742
Slc66a2	-0.914	2.90613
Pcmtd2	0.724	2.90387
Tmem154	-0.831	2.90387
Psen2	-0.931	2.90251
Pop1	1.482	2.90251
Vipr1	0.915	2.90251
Bmf	-2.451	2.90251
Pmaip1	-0.678	2.89931
Atcay	-1.764	2.89931
H1f0	-1.184	2.89931
Psg23	-2.761	2.87631
Pemt	5.601	2.87495
Baz2b	0.434	2.87495
Srgap3	-2.244	2.87495
Tdrp	0.703	2.87495
	-5.269	2.87495
Tlcd1	-1.496	2.87277
Rxra	-1.087	2.86081
Farp1	-1.497	2.84798
Plscr1	-1.474	2.84798
Mxd1	0.425	2.8243
Socs3	-0.623	2.8243
Cytip	0.376	2.81482
Cerkl	1.601	2.79352
Fam98a	1.274	2.78483
	-6.381	2.78483
Cxcl2	-3.204	2.76613
Maged1	-3.654	2.75212
BC055324	-2.214	2.75184
1500004A13Rik	-0.67	2.75109
Prr5l	-2.306	2.7468
Rab8b	-0.432	2.74271
Rell1	-1.359	2.73556
Gsdmc3	6.52	2.73556
Epm2a	4.498	2.71055
Socs7	-0.955	2.70563
Xntrpc	3.456	2.70563
	5.148	2.70563
Daxx	0.548	2.70138
Ggt5	3.85	2.6956
Slc25a29	2.049	2.6956
Prickle1	-0.663	2.6956
	0.445	2.6956
Mlf1	-3.658	2.69435
Eprs	-0.451	2.69365
Entpd1	-1.842	2.69365
Map2	-2.696	2.67634
Cntrl	-0.36	2.67634
Tmem140	-2.702	2.67519
	-0.632	2.66602
	6.42	2.66017
Zbtb20	-0.709	2.64584
AU040320	0.587	2.64584
Lad1	0.547	2.64584
Tshz2	-2.978	2.64584
	-6.364	2.64584
H3c2	-1.51	2.64584
Phldb1	-3.304	2.63334
Raf1	-0.462	2.63314
1700030J22Rik	5.744	2.62715
2900026A02Rik	-1.815	2.61988
Rhoq	2.1	2.61517
Nsf	0.663	2.60943
Idh2	0.924	2.56637
Pus10	0.986	2.56411
Gna13	-0.448	2.56411
Stk38	0.505	2.56411
Hip1r	-0.919	2.55303
Syngr2	-0.883	2.55303
	-1.514	2.55303
Myo1c	-0.753	2.55184
Card9	1.841	2.55184
	-0.839	2.55184
Gpr155	-1.32	2.55002
Rspry1	0.734	2.55002
Ccr2	-3.432	2.54747
Klrb1c	-6.156	2.54605
Slc7a10	-4.133	2.54605
Plekhg2	0.42	2.53727
Galnt6	0.393	2.51501
Ablim1	0.388	2.5012
Vars	-0.708	2.49649
Stx1a	0.788	2.49649
Man1a2	0.812	2.49649
Gpsm1	0.94	2.49649
Plekhg3	-2.213	2.49649
Tmx4	-0.66	2.4705
Epb41l1	2.303	2.46845
Heatr6	-0.69	2.46446
Kif11	-0.908	2.4636
Strn	0.659	2.4636
Rbm12	0.933	2.4636
Il18r1	-0.699	2.45877
Mt1	-3.34	2.45877
Adam12	-2.102	2.45877
Ripor3	-2.557	2.45877
Khdrbs2	5.219	2.45212
Ighd	-6.242	2.44783
Lpxn	-0.853	2.42305
Zdhhc7	0.797	2.42231
Arhgef5	-1.3	2.42231
Mdn1	-0.559	2.42231
Gm16023	-2.23	2.41571
Rps4l	4.589	2.41491
Rasa3	0.47	2.39865
1700007L15Rik	-2.695	2.39544
Wars2	1.02	2.39172
Fnbp1l	2.29	2.39172
Msl1	0.481	2.39172
Cacfd1	0.98	2.37994
Rasgrp2	0.461	2.37739
Timmdc1	1.098	2.37629
Adam8	-2.106	2.37629
Lamtor3-ps	-6.209	2.37629
Gm16894	-6.208	2.37629
Prss36	-5.36	2.37308
Nampt	-0.49	2.37121
Sema6d	-2.193	2.3591
Incenp	-0.649	2.35729
Tshz3	3.894	2.35724
	-3.71	2.35491
Nid2	-5.763	2.35227
Gprc5a	-1.995	2.34769
Atf7	0.64	2.34283
N4bp2l1	-0.539	2.33919
Gbp3	-0.662	2.30625
Clcf1	0.561	2.30625
Mesd	0.906	2.30245
Mfsd6	-0.658	2.30245
Crmp1	-1.777	2.29818
Fam222a	1.02	2.29818
Rad54b	-2.05	2.29093
Trav7-5	2.17	2.29093
Gimap6	0.461	2.28916
Apba1	-5.894	2.28725
Arhgap5	-0.656	2.27843
Mid1	0.406	2.27843
	-5.864	2.27843
Man2c1os	-1.798	2.27775
Rhbdf1	-2.463	2.27225
S100a4	-3.648	2.26694
Usp22	0.549	2.26244
Psmd8	0.509	2.25859
H3c10	-1.832	2.25859
Amn	4.03	2.25387
Oas1c	1.18	2.25295
Ccrl2	-1.66	2.25295
Snord3b1	-10.579	2.25295
Sri	-0.559	2.23678
Fgr	2.769	2.22892
	5.596	2.21817
Msrb2	-2.165	2.21039
Syne3	-0.623	2.18857
Nsmf	-1.102	2.18499
Cptp	2.14	2.18499
Ppm1g	-0.434	2.18499
Cep95	0.608	2.17917
St6galnac5	6.458	2.17917
	5.594	2.17917
Rnf144a	0.704	2.17652
Timm50	1.401	2.16792
Ikzf2	-0.463	2.16584
Zfp113	0.792	2.16584
	-0.618	2.16584
Kpna2	-0.791	2.15595
2900005J15Rik	2.858	2.15482
Otud7b	-0.773	2.15371
Ntrk3	-2.411	2.13237
B3gnt2	-0.445	2.12596
Vps53	0.716	2.11893
Trmt10b	1.212	2.10599
Nceh1	-1.473	2.09886
Fbxw10	-2.087	2.09886
Foxo4	-0.768	2.08534
Chd5	4.982	2.08145
Cacna1i	-4.703	2.07696
Mmp10	-6.083	2.07696
Itga6	0.335	2.07678
Mdc1	0.437	2.07678
Slc25a18	-5.695	2.07643
Ecm1	0.55	2.07635
Arel1	-0.58	2.07068
Tor3a	-1.322	2.06604
Tmem94	-0.842	2.0622
Kat6b	-0.452	2.0622
Cep170b	-0.834	2.0622
Cep290	-1.27	2.06112
Rgs8	-5.615	2.0577
Mtmr1	-0.576	2.05515
Lama5	-2.298	2.05515
Lrrc47	-0.494	2.05515
Ttc39b	-0.602	2.05515
Ptger4	-0.57	2.05515
	-5.087	2.05515
	-3.823	2.05301
Phf20	-0.535	2.05209
Gm26324	6.127	2.05084
Ptpn22	-0.467	2.05044
Pafah2	2.426	2.04872
Nudt4	-0.504	2.0448
	-6.633	2.0448
Pdlim1	0.634	2.03443
Limch1	5.104	2.02337
Uxt	1.616	2.01588
Pdrg1	0.911	2.01588
Ms4a4b	0.814	2.01588
Klhl22	1.354	2.00729
Plxnd1	-0.576	2.00729
	3.803	2.00305
	-0.685	1.99669
Tmem65	-0.512	1.99115
Rfc5	-0.82	1.98423
Kif15	-1.337	1.97689
Gpr45	-5.038	1.97689
Kcnf1	4.928	1.95988
Shmt1	-1.653	1.95485
	0.615	1.95485
Slc26a2	-0.569	1.95358
Tdp2	0.534	1.95358
Lacc1	-3.388	1.95358
	-2.091	1.95358
Chmp6	-0.901	1.95179
Bex2	-4.944	1.94877
Zfp523	-1.362	1.94859
Car12	1.433	1.94746
Prox1	-5.555	1.93619
Kcnrg	4.41	1.93236
Nectin1	-4.074	1.92127
Rab7b	5.588	1.92127
	3.843	1.92127
Fnbp1	-0.41	1.91082
Actr6	1.143	1.89253
Ube2k	0.457	1.88503
	5.594	1.88244
Ubash3b	-0.594	1.86867
Anapc4	-0.685	1.86647
Ggnbp1	2.154	1.86647
Jak2	-0.468	1.8645
Ppa2	0.873	1.86269
Zeb2	-1.823	1.85835
Cfap410	-1.368	1.85273
Pim3	-0.527	1.85113
Lrrn3	-4.96	1.85113
Ksr1	-0.619	1.8511
Mycn	-5.511	1.84594
Ypel4	-1.739	1.83651
Rtn3	-0.568	1.8349
	-5.752	1.81555
Tatdn3	-1.465	1.81397
Dennd1a	-0.658	1.81397
Coro2b	-2.105	1.81397
Reep1	-5.508	1.81397
Zfp93	3.446	1.81397
Cst7	-1.608	1.81397
Naip2	-1.546	1.81397
Gm23805	5.674	1.81397
Sh2b2	3.735	1.80957
Agfg2	1.164	1.80886
Samd11	-1.805	1.80886
Pno1	-0.603	1.80745
Mctp1	-0.904	1.80745
Tsc22d3	0.511	1.80745
Ndufb10	0.579	1.80739
Tead3	-4.982	1.80174
	-5.315	1.80174
Ripk2	-0.614	1.79153
	0.719	1.79153
Snhg12	0.44	1.77964
Acss1	0.613	1.77346
Hsd17b10	0.853	1.77083
Mrpl44	-1.404	1.77083
Trp53inp1	-0.451	1.77083
Rint1	0.613	1.77083
Zfp87	-1.282	1.77083
Vrk3	0.715	1.76537
Slc25a42	-0.795	1.76537
Plekha8	-2.098	1.76537
Asf1b	-1.815	1.76537
Klf7	0.43	1.76537
Slc17a9	0.657	1.75745
B3glct	1.672	1.75649
1110059G10Rik	1.554	1.75482
Slc16a5	2.139	1.75482
	2.882	1.75482
Abcf3	0.509	1.75309
Nek8	-1.335	1.75309
Apex2	0.881	1.75309
Dna2	-1.109	1.74971
Poln	-1.505	1.74971
Ipmk	-0.667	1.74839
Prkag2	0.936	1.74796
Elovl6	0.951	1.73911
Map3k13	1.658	1.73793
Eef2k	1.005	1.73617
Krba1	0.694	1.73617
Cdk5r1	-0.933	1.72638
Cdkn2d	0.7	1.72638
Zfp740	0.451	1.72479
Def8	-0.883	1.7212
Polr2j	-1.076	1.71443
	6.423	1.71095
Ccnd2	0.614	1.70617
Aplp1	-2.307	1.70617
Timm8a1	1.567	1.70617
Mir466c-2	5.596	1.70617
Acaca	-0.578	1.70069
Klf3	0.358	1.70044
Pkp3	-1.038	1.70044
Arhgap21	1.008	1.695
Gata1	0.991	1.69008
Tmem191c	-0.815	1.68088
Tmem8b	1.148	1.67534
Cep70	-1.061	1.67521
Syt11	-0.532	1.67521
Dclre1a	1.17	1.67472
Eya3	0.547	1.67472
Ap2s1	0.819	1.67367
Pdik1l	1.195	1.6736
Glt8d2	3.629	1.67249
Cers6	0.775	1.67249
Fam110a	-0.797	1.67249
Il10ra	-0.66	1.67249
Hacd3	-0.597	1.67249
Hspa12b	-5.939	1.67249
Scrt1	-4.101	1.66298
Mapre3	-1.567	1.65708
Wdtc1	-0.779	1.65708
Abcb8	1.583	1.64856
Irf5	-1.37	1.64856
Nubpl	2.527	1.64856
Zfp799	1.144	1.64856
Zcchc18	-1.503	1.64772
Hacl1	0.923	1.64749
Dnajc1	-0.523	1.64749
Ccdc62	-0.868	1.64293
Capns1	-0.618	1.64121
Hdac9	-1.102	1.64121
Klc1	0.506	1.64121
Dynlt3	-0.768	1.64121
Alg12	0.969	1.64121
Slc26a11	1.646	1.64121
Flvcr1	-0.586	1.64121
Abat	-3.416	1.62842
Gemin8	-1.613	1.61724
Lhx6	-5.666	1.61484
Runx3	-0.951	1.61484
Nudt15	-1.272	1.60996
Egr2	-0.882	1.60964
Csnk1e	0.64	1.60778
Trav7d-2	-6.376	1.60429
Racgap1	-0.789	1.60019
Cul2	-0.916	1.60019
Fahd1	-2.414	1.60019
Ctsb	-0.64	1.59059
Pla2g4c	5.205	1.59059
Gramd4	0.372	1.59059
Nacad	-2.5	1.59059
Armcx6	1.721	1.59059
Atp6v1b2	-0.676	1.58427
E130308A19Rik	-0.78	1.58133
Arsg	-1.629	1.57433
G3bp1	-0.527	1.56492
Mroh1	-0.641	1.56492
Il18rap	-2.375	1.56492
Srxn1	-5.845	1.56492
Ufl1	-0.695	1.56492
Ahi1	-0.854	1.56242
Card11	0.293	1.56242
Sema4f	-1.427	1.54672
Rasal2	-4.001	1.54672
Pdzk1ip1	-4.649	1.5458
Rpf2	1.162	1.5458
Ddx58	0.487	1.5458
	-1.149	1.5458
Ankrd17	-0.342	1.54511
Aldh7a1	-1.523	1.54463
Gm4737	6.304	1.5167
Slc1a2	3.296	1.51128
Tubb2a	0.622	1.51
Dse	1.607	1.50171
Kdm4d	-1.675	1.49991
Bcl2a1b	-0.664	1.49318
Adck2	0.848	1.49045
Trpv4	-1.573	1.48796
	-1.051	1.47669
Bard1	1.136	1.47494
Sdcbp2	-0.869	1.47494
Mga	-0.368	1.47494
2700049A03Rik	-0.77	1.47494
Arhgap29	-1.537	1.47494
Cxcr4	-0.771	1.47494
Klf2	0.518	1.47494
Arhgef12	-0.504	1.47494
	0.646	1.47494
Cep85l	-0.499	1.47018
Usp20	-0.918	1.46878
Ecpas	-0.452	1.46786
Rasgrp1	0.336	1.46228
Pik3ap1	-1.985	1.44832
Lrpap1	0.576	1.44832
	-5.477	1.44832
6330418K02Rik	1.616	1.44832
	-3.974	1.44832
Narf	0.719	1.44561
Taf11	-0.797	1.44561
2610042L04Rik	-2.241	1.44561
Glrx	-1.282	1.44499
Vsig10	-2.501	1.44499
Drc1	1.759	1.44499
Wnt10b	-4.807	1.43848
Ankrd24	1.774	1.43848
	-6.282	1.43697
	-1.076	1.43697
	-5.779	1.43407
Gm10409	-0.718	1.43407
Cd247	0.326	1.43379
Slc39a4	-1.396	1.42391
Efnb1	-1.74	1.42302
Sec24c	0.373	1.41671
Wdr90	-1.203	1.41021
Cers4	-0.61	1.40706
Smc6	0.352	1.40006
	1.634	1.39789
Dstn	-0.85	1.39638
Thumpd2	0.876	1.39638
H2-Ob	0.582	1.39638
Acsf2	-1.174	1.39638
Nxn	0.901	1.39393
Zfp563	3.607	1.39393
	-6.257	1.39393
Rpl13-ps6	-4.864	1.391
Rabgap1l	-0.315	1.38554
Ptch1	-0.948	1.38362
Sox5	-3.229	1.38362
Kcnc3	-5.833	1.38362
Gm14326	-1.346	1.38362
	-0.812	1.38362
Slc5a3	-0.539	1.38002
Tmed6	-5.068	1.37249
Dnajb14	-0.408	1.37249
Trim66	5.899	1.36313
Klrg1	-4.224	1.35735
Egln2	0.541	1.35735
Mcm10	-1.613	1.35623
Ift122	-2.939	1.35623
	-2.033	1.35623
Slc38a1	-0.409	1.3561
Vps33a	-0.619	1.34781
Fancc	-0.928	1.34003
Fgfr1op2	-0.436	1.34003
A530064D06Rik	3.222	1.34003
	-0.516	1.34003
Snx30	-0.841	1.31437
H4c11	-1.597	1.31437
Ntn1	1.143	1.30814
Hp1bp3	0.316	1.30814
Gm3095	-5.704	1.30814
Osgepl1	-1.395	1.30524
Xrcc6	1.031	1.30281
Usp48	-0.444	1.30281
1700048O20Rik	-2.42	1.30281
Usf2	0.441	1.30281
Spice1	0.762	1.29618
Phldb2	2.076	1.29599
Gabre	-5.753	1.29242
Pnpt1	0.719	1.29004
Cbarp	-0.442	1.28748
	-4.632	1.28748
Hmox1	-2.953	1.28398
Ehd1	-0.769	1.28045
4930513N10Rik	-2.241	1.28045
Insr	-0.485	1.27851
Actn1	0.315	1.27851
Cnep1r1	1.099	1.27851
Trav12d-2	-1.899	1.27851
Trim25	0.431	1.27539
Hcn2	-5.716	1.27539
Glo1	0.72	1.27539
Cst6	-4.596	1.27539
Acads	-0.517	1.27539
Ints10	-0.576	1.27539
Dohh	-0.745	1.27539
Ptgfrn	-0.909	1.26556
Sh3bp2	0.932	1.26556
Hlx	4.581	1.25992
Tmem64	0.364	1.25992
Tnip3	-2.248	1.25992
2610005L07Rik	0.375	1.25992
	-4.749	1.25855
Dgcr6	-1.544	1.25721
	-3.024	1.25721
Slc35a3	-0.718	1.25721
	2.11	1.25721
Ift80	0.43	1.25711
Ifi206	0.608	1.25675
E2f8	-2.123	1.25675
Gm10778	-1.941	1.25546
Ube2e2	1.758	1.25485
Amy2a4	-2.824	1.25464
Ap1g1	-0.534	1.25258
Uap1l1	-1.311	1.24778
Arl6ip5	0.434	1.24778
	6.131	1.24778
Ift172	-1.13	1.24633
	-2.903	1.24318
	1.076	1.23823
Vhl	-0.918	1.23756
	-0.812	1.23756
Gnl2	-0.505	1.23166
Trim12a	0.405	1.23166
5830416I19Rik	-2.035	1.23166
Zfp280c	0.745	1.22912
Gng4	-3.602	1.22548
Riox2	0.708	1.21872
Rbm48	0.506	1.21366
	-0.67	1.21245
Cldnd1	-0.626	1.21243
Hspa4l	-0.498	1.21243
Jtb	0.627	1.21243
Camkk2	0.639	1.21243
Palb2	1.676	1.21243
Kit	-2.243	1.2123
Trappc3	0.852	1.2123
Ciz1	0.424	1.2123
S1pr1	0.398	1.2123
Selplg	0.447	1.2123
Gm35507	-1.61	1.21096
A930001C03Rik	-5.697	1.20946
Cic	0.546	1.20398
Relch	0.457	1.20241
Jrk	-1.935	1.20131
	5.299	1.20075
Fn3k	5.271	1.19219
Rbmxl1	0.407	1.19219
Zfp451	0.44	1.1903
Dis3l2	-0.485	1.1903
Cyth3	-0.457	1.17976
	-0.877	1.17976
Themis	0.382	1.16999
Srsf6	0.32	1.16893
Tarbp1	-0.585	1.1683
Xpr1	-0.431	1.15321
Vps45	-1.007	1.15307
Igflr1	0.961	1.14701
Trerf1	-0.398	1.14701
Gm3488	-2.014	1.1454
Slc3a2	-0.363	1.13676
Tnfsf11	-0.899	1.13411
Dguok	1.098	1.12855
Mrc2	3.416	1.12855
Klhdc7a	1.22	1.12855
Blmh	-0.676	1.12767
	1.322	1.12767
Phkb	-0.586	1.12288
Acot7	-0.674	1.11641
Frmd4b	0.533	1.11436
Fam114a2	0.477	1.11365
Slc6a19	-5.622	1.11074
Ranbp3	0.439	1.10798
Abhd4	-1.432	1.10508
Trim46	-2.306	1.10289
Dgki	-4.934	1.10259
Zfp628	0.551	1.10259
	0.79	1.10258
Zfp827	-0.416	1.09998
Phf21b	-2.232	1.09948
Cox19	1.152	1.09948
Aamp	0.372	1.09297
Frrs1	-0.936	1.09263
Zfpm1	-0.371	1.09263
	0.378	1.09263
Gmppa	-0.883	1.08976
Chd6	-0.353	1.08976
Vsir	0.398	1.08951
Mprip	-0.293	1.08671
Manba	-0.736	1.08671
	-0.615	1.08671
Daglb	-1.242	1.08671
Cxcr6	-4.627	1.08671
Arvcf	-1.756	1.08651
Coq6	-1.183	1.08623
Trmo	0.789	1.08623
Izumo1r	-0.436	1.08623
Batf	-0.94	1.08623
Plekha7	0.833	1.08623
BC051226	-2.572	1.08623
Pi4ka	0.403	1.08579
Gm10131	8.562	1.08579
Wee1	-1.082	1.08435
Mast4	0.591	1.08181
Psmd11	-0.407	1.0801
Map1s	0.528	1.0801
Cdkn1a	-0.996	1.0801
Rasa2	0.338	1.0801
Borcs7	-1.484	1.0801
	4.005	1.0801
	-0.587	1.07641
Rgl2	0.584	1.07403
Fcmr	-5.578	1.07403
Itih4	3.171	1.07373
Rgs1	-0.439	1.07373
Muc1	-2.467	1.07373
Plekhg1	-5.389	1.06894
Preb	0.449	1.06894
Gramd1b	-0.409	1.06721
Fgd1	-4.804	1.05639
Slc30a4	0.718	1.05382
Nckipsd	0.788	1.05043
Hdac5	0.408	1.05024
Eepd1	1.871	1.05024
Ddx24	-0.318	1.04811
Fgf13	0.739	1.04557
	5.99	1.04511
Acox3	0.629	1.04411
Spp1	-4.911	1.04411
Etv5	-1.062	1.04153
Sell	0.422	1.04153
Lgals7	2.803	1.04153
Zfp937	0.886	1.04153
Rhoh	0.32	1.03315
Pon3	-2.288	1.03315
H2bc3	-1.339	1.03315
Sptbn2	-2.994	1.0305
Lyrm9	-1.309	1.02102
D430019H16Rik	-1.982	1.01781
Ccdc32	1.094	1.01477
Akap5	1.162	1.01322
Prdm15	0.537	1.0105
Cmah	0.357	1.0105
Tnfsf4	-1.797	1.0105
Dcxr	-2.542	1.0105
1190005I06Rik	3.816	1.0105
Umad1	-1.59	1.0105
	-0.797	1.00932
Ablim2	-1.607	1.00497
Zfp691	-1.949	1.00497
Cd74	-0.806	1.00337
Myo3b	-0.803	0.999943
Txnl4a	-0.41	0.996848
Tgm4	5.583	0.996848
Tpbg	-5.508	0.996848
Pde7a	-0.652	0.996848
Chaserr	0.373	0.996848
Jdp2	-3.263	0.993656
Usp35	-1.175	0.992334
	5.951	0.989996
Nqo1	-4.56	0.986704
Matk	-0.831	0.986704
Asap2	-0.83	0.986704
	4.867	0.986704
Tmem229b	0.807	0.984751
Slc11a1	-3.57	0.979371
Rragc	0.553	0.978728
Cog8	-0.47	0.978728
	-1.967	0.978728
Gm23057	-5.972	0.978347
Serpinb6b	-0.846	0.976107
Slc4a8	-0.954	0.972315
Impact	-0.523	0.972315
Atp2a1	-2.067	0.972315
Cyb5r4	-0.334	0.972315
Tnks1bp1	-0.715	0.972315
H2ac10	-1.294	0.972315
	0.451	0.972315
Chd7	-0.547	0.970412
Spns1	0.68	0.966694
Itga2	-5.483	0.966667
Cc2d2a	-5.491	0.962774
Smco3	5.634	0.962774
Ms4a4c	1.108	0.958042
Ssbp3	0.466	0.958042
B4galnt1	0.273	0.955715
Zdhhc20	0.362	0.955715
Otub1	-0.413	0.948817
Rai14	-5.478	0.945928
Exd1	-1.357	0.945928
Plekho2	-0.51	0.945928
	1.386	0.945928
	0.632	0.945928
Top2a	-0.783	0.944662
Efcab11	-3.327	0.944662
Samd10	-1.39	0.944662
Ccdc141	-0.549	0.944662
Eno1b	2.863	0.944662
Zfp280b	-0.546	0.944171
Zfp72	4.545	0.944171
Arrdc4	-1.59	0.941278
	-1.075	0.941278
Ehbp1	0.894	0.938778
Asph	1.454	0.930791
Gm17644	5.902	0.928622
Mapk1ip1	0.634	0.927226
Snrnp40	-0.477	0.926861
	2.633	0.926861
Dusp1	-0.399	0.926172
N4bp1	-0.455	0.926172
	1.471	0.925573
	3.399	0.925573
Fkbp5	-0.657	0.925191
Smo	1.653	0.924281
Chaf1a	-0.825	0.921587
Dtnb	-0.348	0.921587
Lrrc8a	0.41	0.921558
Gas2	-1.97	0.921558
Faim	-0.53	0.921558
Dusp10	0.33	0.921558
	1.957	0.921558
Rpl17-ps8	0.529	0.921351
Jarid2	-0.383	0.920365
Magi1	-3.787	0.916816
Ptp4a3	0.425	0.916816
Yae1d1	1.646	0.916816
Slc9a7	-0.869	0.916533
Dusp6	-0.514	0.915193
Patz1	0.447	0.912665
Satb1	0.343	0.912665
Tspan9	2.105	0.912665
Morf4l2	0.545	0.912665
	-0.487	0.912665
Morrbid	-5.458	0.911439
Tnfaip8l1	0.657	0.908908
Ppp5c	-0.522	0.900884
Irf3	0.542	0.900884
Tyro3	-1.135	0.900884
Tent5a	-0.732	0.900884
Zfp770	-1.01	0.900884
Thap6	0.623	0.900884
Colec12	0.536	0.900039
Adamtsl2	5.249	0.898433
Rab11fip4	-0.612	0.898283
Lynx1	2.594	0.898283
Hcfc1r1	0.701	0.898283
Myl12a	-0.366	0.898283
Slco3a1	-0.608	0.898283
Kctd17	-1.377	0.898283
Txk	0.425	0.898283
Ptpn12	0.467	0.897354
Adamtsl3	4.779	0.897354
	-0.598	0.897354
Plxna3	-1.466	0.894735
Gstt2	-1.33	0.893724
Ticrr	-0.966	0.893724
Trav12n-3	5.86	0.893724
	2.136	0.893724
Cep43	-0.513	0.892663
	-1.123	0.892663
Sox4	0.56	0.890825
Zbed6	-0.444	0.890825
Rab11fip5	1.37	0.890174
Airn	0.827	0.890174
Nom1	0.553	0.886995
Nutf2	1.457	0.886995
Copa	-0.343	0.886995
H2ac4	-1.045	0.886995
Cd2ap	0.347	0.886995
	-3.857	0.886995
	-1.216	0.886995
	0.81	0.886995
Trps1	-0.603	0.881988
Dapk1	0.518	0.877423
Jmjd1c	-0.275	0.877423
Fchsd1	0.932	0.877423
Igkc	-3.322	0.877423
Slc44a2	0.361	0.875443
Unc119	-0.89	0.867801
Ttbk2	-0.819	0.867801
D330041H03Rik	-0.869	0.866965
	3.891	0.864921
Dusp9	-5.411	0.862741
Gtf3c3	-0.567	0.861578
Vdr	-2.517	0.861104
	8.035	0.859379
Cwf19l2	0.426	0.856262
Dolpp1	-0.899	0.856262
Lmo4	0.626	0.856262
Cd84	-0.362	0.856262
Specc1	-1.437	0.856262
	2.849	0.856262
Mfap3	0.901	0.854596
	-3.893	0.854596
Disp1	0.453	0.849221
Zfp143	0.568	0.849221
Slc2a9	-0.873	0.847437
Mlh1	0.699	0.847437
	-5.406	0.847437
Tcte3	5.817	0.841775
Kctd12	0.495	0.841775
	-4.353	0.838594
Elp4	0.993	0.837472
1700102P08Rik	1.291	0.837472
Ccdc88a	1.111	0.837472
Tmem109	-0.941	0.837472
	-2.614	0.837472
Trp53i13	-1.385	0.837472
Gprin3	-0.636	0.837472
Trp53i11	-0.55	0.837472
Oaf	-3.904	0.83656
Armc1	0.701	0.835454
	-7.971	0.835454
Usp32	0.676	0.835238
Ap1s1	-1.095	0.835238
Tmem147	1.174	0.835238
Srp19	0.556	0.835238
Tas1r2	-5.402	0.835238
Gpt2	-2.47	0.835238
Ddhd1	-0.375	0.835238
	-0.605	0.835238
	-1.32	0.834591
Rnf151	-4.341	0.823419
Eefsec	0.607	0.821516
Nek1	0.867	0.819529
Gpaa1	-1.043	0.817987
Hdc	2.033	0.817987
Chrnb2	-1.034	0.817987
Chpf	-0.765	0.817987
Gpr174	0.401	0.817987
	1.591	0.817987
Tbc1d24	-1.32	0.817414
Pcbp3	1.15	0.816635
Zbtb42	-1.899	0.816635
Krt17	-5.362	0.816358
Gm14584	-3.327	0.81349
Nek4	-1.613	0.812761
Urm1	-0.832	0.812761
Kat8	0.663	0.809095
Pced1a	-0.596	0.809095
Jun	0.445	0.809095
Gatb	-0.833	0.805708
Lrig1	-0.436	0.805708
Ifi30	-1.143	0.805708
Nprl3	-0.657	0.804999
Cyth1	0.366	0.802796
Ptk2	0.898	0.801964
Sv2c	1.501	0.801964
	-7.876	0.796678
Tspo	1.014	0.794438
B230307C23Rik	-1.118	0.794438
Nosip	0.56	0.794055
	-7.865	0.791178
Iqsec1	-0.699	0.791009
	-2.438	0.790248
Kcnj15	-2.078	0.790068
	5.321	0.787745
Ctdnep1	-0.594	0.784244
Mtss1	0.319	0.784244
Ms4a2	1.326	0.784244
Pik3c2b	0.881	0.784244
Atp2b4	-0.627	0.784244
Tnfrsf4	-0.393	0.784244
Atm	0.438	0.784244
Unc13a	-1.764	0.784244
Tet3	0.31	0.784244
Tmem71	0.525	0.784244
Mtg1	-1.42	0.784244
Oxld1	2.86	0.784244
Agrn	-0.68	0.784244
S100a10	-0.479	0.784244
Ssh1	-0.46	0.784244
Cdc42se1	0.378	0.784244
Rnf169	0.445	0.784244
	-4.719	0.784244
	4.637	0.784244
Ccer2	2.095	0.784244
	5.321	0.784244
	-1.42	0.784244
Nfat5	-0.318	0.781985
Cabcoco1	-3.224	0.781985
	5.307	0.781985
Abcb9	-0.517	0.777027
Ntn4	0.781	0.776826
Wdr82	0.297	0.776826
Casp8	0.421	0.776826
Klhl30	5.381	0.776826
Slc35f5	-5.335	0.776826
Cisd2	0.413	0.776826
Bcat2	0.605	0.776826
Sergef	-0.754	0.776826
Akap9	-0.371	0.776826
Psrc1	-1.733	0.776826
Rnf213	0.292	0.776826
	3.273	0.776826
	-5.779	0.776826
Il17ra	0.275	0.776424
Stx8	-0.622	0.776424
Emc9	1.7	0.776424
Carf	-0.846	0.776424
Zfp639	0.598	0.776424
Tut4	-0.358	0.776424
Lax1	-0.633	0.776424
Prkd3	0.445	0.773794
Usp5	0.604	0.773794
Abhd8	-0.594	0.773741
Ephb2	-2.763	0.773741
Atf7ip	0.298	0.773741
Atp5j2	0.562	0.773741
9930111J21Rik1	0.321	0.773741
	0.9	0.773741
Zbtb1	-0.329	0.77328
	3.549	0.77328
Tsr3	0.871	0.767208
Arap1	-0.446	0.767208
Ric1	-0.461	0.767208
Txlnb	-3.047	0.767208
Wdr91	0.493	0.767208
	5.42	0.767208
	1.373	0.767208
Itgb7	0.304	0.766023
Ppard	0.754	0.766023
Pacsin2	-0.477	0.766023
Vezf1	0.312	0.766023
Nars2	-0.786	0.766023
Pde7b	2.157	0.766023
Trim47	2.891	0.766023
Prrc2a	-0.268	0.766023
Rbm22	-0.351	0.766023
Il1rn	-4.749	0.766023
Fosl2	-0.306	0.766023
Nipsnap2	0.787	0.766023
Tnfrsf1a	0.49	0.766023
Xylt1	-0.442	0.766023
Pou2af1	-2.275	0.766023
Myo5a	-0.581	0.766023
Cfap53	-1.535	0.766023
Cd53	0.302	0.766023
Npnt	-4.41	0.766023
Ddx28	-0.915	0.766023
Trex1	-0.834	0.766023
Irf2bp2	-0.373	0.766023
Fgfr3	3.056	0.766023
Deaf1	0.436	0.766023
Tcea2	-1.664	0.766023
Nkapd1	0.449	0.766023
Sclt1	-0.708	0.766023
Mrps9	-0.442	0.766023
Tmprss11d	1.262	0.766023
Suclg2	0.525	0.766023
Ints5	0.852	0.766023
Klf12	-3.276	0.766023
Prob1	-2.771	0.766023
Catip	3.658	0.766023
Gm14862	-5.434	0.766023
	-3.033	0.766023
	1.037	0.766023
	3.733	0.766023
Gm14648	4.154	0.764281
Twsg1	-0.606	0.758994
Bhlhe41	-2.012	0.758302
Ubr3	-0.429	0.758302
	4.215	0.758302
Ccdc102a	2.856	0.752748
	-1.455	0.752748
1700113A16Rik	3.775	0.750462
Krt83	-5.437	0.750145
Tiam2	-4.34	0.748183
Nr3c2	-2.259	0.748183
Dcps	0.783	0.748183
Vcpkmt	-1.167	0.748183
Cep162	-0.694	0.748183
	5.262	0.748183
Itgb5	-2.984	0.747235
Dtwd2	0.78	0.747235
Mfn2	-0.594	0.747235
Sh3rf1	-0.447	0.747235
Zmpste24	-0.591	0.747235
Rpl10-ps3	0.475	0.747235
	4.629	0.747235
Mrpl10	0.791	0.746436
Zfp148	0.305	0.746436
Rsph3b	-1.088	0.746436
Phf1	0.321	0.746436
Agfg1	-0.337	0.746436
	0.412	0.746436
Mrps11	-1.249	0.746436
Lrp1	-2.523	0.746436
Pigv	0.853	0.746436
Zfp358	1.352	0.746436
	5.688	0.746436
	0.363	0.746436
	7.629	0.746436
	-2.37	0.746436
Prkar1a	-0.306	0.746135
Sh3tc1	-1.591	0.746135
	-5.319	0.746135
Ift140	0.508	0.743899
Mocs1	-0.692	0.742644
Atp6v0e2	-4.589	0.742216
	7.615	0.742216
Rasl11a	-2.427	0.741594
Ldlr	0.46	0.741594
Ap1g2	0.595	0.741594
	2.296	0.741594
Ephb6	0.409	0.741272
	2.595	0.739647
Gadd45b	-0.434	0.739159
Ifrd2	-1.029	0.73011
Ngdn	0.41	0.73011
Slco4a1	1.834	0.73011
Fam172a	0.337	0.73011
Ddb2	0.438	0.726541
Ppp2r1a	-0.319	0.726541
Arid1a	0.273	0.726541
Slc12a2	-0.597	0.726541
Asxl1	-0.35	0.726541
Zfp141	-0.505	0.726541
Mir466b-4	3.807	0.726541
Ino80d	-0.296	0.723648
Chd1l	0.366	0.72194
Rbis	0.487	0.718372
BC024139	4.345	0.716614
Stx17	0.627	0.713829
Ube2j1	-0.288	0.710305
Pithd1	-0.438	0.710305
Ddx51	-0.62	0.710305
Aspm	-1.199	0.710305
Prf1	1.517	0.710305
Rnf216	-0.514	0.710305
Ftl1-ps1	3.827	0.710305
Ndufs1	0.363	0.709774
Bcar1	-3.017	0.709774
Scyl2	-0.336	0.709774
Casz1	-0.657	0.709604
Got1	-0.422	0.708954
Slc25a36	-0.389	0.708954
Syne2	0.74	0.708954
Zfp748	0.624	0.708954
	-1.122	0.708954
Iglon5	-4.555	0.707469
Smc4	0.286	0.70338
Rasgef1c	3.792	0.702997
Tpk1	-1.056	0.698257
Kif23	-0.797	0.698257
Apbb1	-1.727	0.698257
Aftph	-0.364	0.698257
Csta2	1.117	0.698257
	-5.672	0.698257
L3mbtl2	-0.524	0.697348
Kifap3	-1.159	0.697348
Tbc1d19	-2.207	0.697348
Cycs	-0.555	0.697348
Kidins220	0.262	0.692691
Klhl40	-3.261	0.692691
	-0.88	0.692691
Prokr1	-5.66	0.691364
	-5.66	0.691364
Gdf9	2.494	0.690848
Rasa1	-0.263	0.690848
Mogat1	1.637	0.686975
Ralgds	-0.507	0.686975
Tmem241	0.861	0.686975
Fam169b	0.399	0.686975
Tbc1d30	-0.446	0.686659
Il12rb1	-0.713	0.68587
Rnf19b	-0.468	0.68587
Pdcd5	0.479	0.68587
Tesk2	0.897	0.68587
Uggt1	-0.379	0.68587
Sh3bp1	0.332	0.684142
Lrba	-0.308	0.684142
Dtx1	0.38	0.684142
Sh2d5	2.015	0.684142
A930007I19Rik	-1.385	0.684142
Hikeshi	-1.452	0.680365
Farp2	-1.204	0.679975
Cd80	-3.478	0.679975
Mkln1	-0.336	0.679586
Trav16	-1.338	0.678937
	-0.69	0.677526
Cdc45	-1.18	0.676721
Fmo5	1.47	0.676062
Zfp346	-0.824	0.674204
Etfdh	-0.582	0.674204
Gm16299	-2.629	0.674204
1700008J07Rik	-1.802	0.674204
Arl6	-3.693	0.670803
Zfp661	1.48	0.670803
H2-T24	0.834	0.670803
Trmu	1.133	0.668321
Cpxm1	4.271	0.668076
Vps33b	0.582	0.668076
G6pc3	-1.237	0.668076
Rnf11	-0.513	0.664124
Gpr183	0.415	0.664099
Ifi205	3.504	0.664099
Azi2	0.316	0.661062
Prdm8	-4.538	0.659229
Ccnyl1	1.046	0.659229
	-0.48	0.659229
4732471J01Rik	-3.236	0.658838
Ifit3b	2.093	0.655256
Zbp1	0.414	0.654453
	0.925	0.651844
Acvrl1	1.163	0.650126
Sh2d1a	-0.77	0.650126
Btf3l4	0.464	0.650126
	-0.777	0.650126
Plec	0.287	0.648043
Gabbr1	0.547	0.648043
Ppp1r8	-0.419	0.648043
	-3.115	0.648043
	5.588	0.648043
	1.769	0.648043
Ergic2	-0.498	0.6474
	-2.424	0.6474
Gadd45g	-0.645	0.646129
Nacc1	-0.326	0.643558
C3	-5.806	0.643558
Topbp1	-0.37	0.643558
Rsrc1	-0.531	0.643558
Zfp771	-1.985	0.643558
Trav8d-1	1.645	0.643558
	1.399	0.643558
	0.424	0.643558
Map3k1	-0.329	0.64198
Rnf17	4.897	0.641871
Evi5l	-0.503	0.641871
Ints2	0.653	0.641871
Tmem101	1.552	0.641871
Snw1	-0.299	0.641871
Esrra	0.873	0.641871
Plekhb2	-0.845	0.641871
Mfsd1	0.64	0.641871
Ldhd	1.75	0.641871
Rasl10a	-5.604	0.641871
Pik3cd	0.364	0.641871
Wdr74	0.529	0.641871
Palm3	1.851	0.641871
Ctu2	0.425	0.641871
Rlf	-0.362	0.641871
Nr1h2	0.368	0.641871
4933421O10Rik	-0.539	0.641871
	1.409	0.641871
	-0.952	0.641871
Gm13546	1.747	0.641871
	-0.493	0.641871
	-0.419	0.641871
Cenpo	0.761	0.633697
	0.844	0.633697
Abcd4	-0.532	0.631821
	5.564	0.630844
Naglu	-0.974	0.629925
Tmem50b	-0.583	0.629925
Atg4b	-0.451	0.629925
Yif1b	-1.027	0.629925
Nadsyn1	-1.19	0.629925
Akap7	-1.089	0.629925
Setd1a	-0.305	0.629925
Pced1b	0.341	0.629925
Apol8	0.599	0.629925
Prelid2	-1.915	0.629925
	-0.8	0.629925
Calcrl	0.648	0.628351
Zbtb17	-0.513	0.627228
Pdk1	0.417	0.626408
Atp6v0a1	0.688	0.626408
Gripap1	0.323	0.626408
Cd274	-0.362	0.625251
4921524J17Rik	-0.375	0.625225
C1qtnf1	2.602	0.624173
Kmo	-2.183	0.624173
	-4.461	0.624173
Gm14288	-7.267	0.622033
Lca5	1.383	0.620551
Tmem245	0.296	0.620551
Epn2	-2.842	0.619163
Rala	0.474	0.619163
Sdha	0.364	0.619163
Usp25	0.284	0.619163
Sik3	-0.296	0.619163
Tcf20	0.238	0.619163
Fto	0.38	0.619163
	-4.36	0.619163
	0.484	0.619163
Psme2b	0.543	0.618102
Sco1	-0.707	0.617002
	-0.658	0.613941
Gcc1	-0.453	0.612054
Pold3	-0.676	0.611238
Grn	-0.775	0.611238
Crybg2	-1.017	0.608033
Fam193b	0.284	0.608033
Tle2	2.067	0.608033
Ndnf	-2.252	0.608033
Terb1	2.146	0.608033
	1.674	0.608033
Ccdc69	-0.733	0.607841
Polr2h	-0.966	0.606327
Vps29	-0.709	0.606327
Gm4956	0.508	0.60611
Hsd17b4	0.463	0.605981
Rapgef5	-2.002	0.605981
Zfp688	0.836	0.605981
Aak1	0.356	0.605981
Myo1h	-0.88	0.605981
Itgal	-0.307	0.604521
Keap1	0.565	0.603262
Styxl1	-4.14	0.603262
Pfkl	-0.387	0.603262
Pes1	-0.459	0.603262
Ppt1	-0.409	0.603262
Arf6	-0.248	0.603262
	-5.553	0.603262
Hmbox1	0.481	0.601308
Fuom	-2.144	0.601308
Tgm2	1.924	0.601308
Bmyc	-0.62	0.601308
Prpf38a	-0.445	0.601308
Pigt	0.378	0.601146
Nab1	-0.312	0.600279
Snrnp200	-0.28	0.600279
Pip5k1a	0.428	0.600279
	-0.874	0.600279
	2.779	0.598392
Slc6a8	-2.087	0.596364
Id2	-0.573	0.596364
Gm973	-3.056	0.596364
H2-DMa	-0.998	0.595925
Traf4	-0.35	0.595851
Mepce	0.395	0.595851
Vps18	-0.405	0.595851
	1.922	0.595851
Aco2	0.481	0.594676
Dgat1	-0.557	0.594676
Chgb	4.423	0.594676
Mef2a	0.313	0.594676
Wdr59	0.511	0.594676
Mettl7a1	-2.862	0.594676
Nrarp	-1.204	0.594676
Pi4k2a	0.317	0.594553
Nsd2	-0.417	0.594553
Tpt1	0.234	0.594553
Erich3	5.509	0.594553
Ppia	0.281	0.593512
A1cf	-3.153	0.591949
Lta4h	0.32	0.58704
Lyrm7	1.735	0.58704
Ube2j2	-0.378	0.58704
Pim2	-0.597	0.58704
Gm14391	-0.609	0.58704
	-2.122	0.58704
Pole	-0.432	0.586002
Ei24	-0.707	0.586002
Gm5147	3.633	0.585855
Shisa4	2.007	0.585496
Igf1r	-0.349	0.584083
Hyou1	-0.326	0.583704
Ttyh3	0.42	0.583704
Tle1	0.735	0.581636
Rps18	0.237	0.581636
Osbpl11	0.397	0.581636
Il2ra	0.271	0.581636
Gpd2	0.744	0.581636
Slc35a2	-1.605	0.580699
Fbxo39	-3.829	0.580699
Zfp658	1.042	0.578573
Pbx4	-1.021	0.577856
Hmgn3	-0.937	0.576032
Evx1	-2.967	0.574882
P4htm	1	0.574882
Tlr2	-1.607	0.574882
Rbm41	0.429	0.574882
Cntln	-0.989	0.574882
Prrt2	1.379	0.574882
	0.748	0.574882
Gm14393	1.825	0.574882
	-2.213	0.574882
	-3.97	0.574567
Taf6l	0.661	0.574307
Snora31	1.256	0.574307
Traf3ip3	0.306	0.574016
Tmem143	-1.78	0.571449
Irag1	1.304	0.571449
Add1	0.236	0.571449
Dok6	-2.792	0.571449
	3.459	0.571449
Lrp5	0.857	0.570609
Pard6b	-0.859	0.570609
Selenon	1.081	0.570609
Btbd2	0.596	0.570151
Spry2	-1.627	0.570151
Cnih1	0.532	0.566577
Fbxl22	0.486	0.566577
Tob2	-0.283	0.564762
Lrrc27	2.368	0.564579
Slc35d2	0.819	0.564579
Tgif1	-0.305	0.564579
Relb	-0.381	0.564017
Mtif3	-0.74	0.564017
Maged2	1.237	0.564017
Areg	-0.694	0.564017
Lrp6	0.296	0.564017
Idua	0.882	0.564017
Lancl3	-3.507	0.564017
Pdf	1.103	0.564017
	-5.497	0.564017
Pcdhgc5	-1.222	0.564017
Tmprss6	-5.495	0.561326
Avpi1	1.779	0.561326
Il21	-3.58	0.561326
Il6ra	0.335	0.561326
Rpap2	0.557	0.561326
Garnl3	0.833	0.561326
Arhgap11a	-0.63	0.561326
Mtx1	0.584	0.561326
Lin52	0.971	0.561326
	-0.966	0.561326
Efnb2	-0.974	0.559363
Nsun5	-0.6	0.558822
Tcf25	0.264	0.558822
Anapc1	0.259	0.558822
Usf1	-0.482	0.558822
Anxa2	-0.748	0.558822
Tmem258	0.837	0.558822
Unc93b1	-0.749	0.558822
Fes	0.802	0.558822
Nlrp1b	-0.973	0.558822
	-0.631	0.558822
	-0.694	0.558822
Rad50	0.574	0.558781
Ccr6	-1.206	0.558781
Ndufb8	-0.533	0.558091
Cdk5rap1	1.934	0.558091
Armc7	0.523	0.558091
Gm6451	3.397	0.558091
Lbr	0.303	0.557862
Rasgrf2	0.73	0.557862
Tnfrsf1b	-0.372	0.557862
Herc6	0.495	0.557862
Shq1	0.952	0.557862
Abca7	0.246	0.557862
Sf3b6	0.451	0.557862
Ap3s2	0.706	0.557862
Ctnna1	-0.456	0.556151
Fancd2	-1.286	0.551984
	1.749	0.548992
Hsf1	0.376	0.54759
Igtp	0.45	0.542745
	1.143	0.542745
Gli1	-4.379	0.541002
Alg2	0.702	0.541002
	3.364	0.541002
Sumo3	0.398	0.540263
Dnah8	0.311	0.537664
Rps27a	0.225	0.533011
C1qtnf6	-1.619	0.533011
Slc2a6	-2.828	0.533011
Pdk2	-0.815	0.533011
Sfmbt2	-0.724	0.533011
9130221H12Rik	1.069	0.533011
Srgn	-0.28	0.53272
Abcc1	-0.518	0.53272
Sumf2	0.614	0.53272
Cks1b	-1.47	0.53272
Skp1	0.313	0.53272
Coro7	0.27	0.53272
Zfp354c	1.469	0.53272
Zfp235	-1.15	0.53272
Arhgap20	0.412	0.53272
Uqcc3	0.643	0.53272
Hps6	-0.746	0.53272
4930577N17Rik	-1.406	0.53272
Erh	-0.564	0.532622
Itsn1	-1.104	0.532622
	0.899	0.531607
Rwdd2b	1.184	0.53143
	-1.886	0.53143
Pex3	0.488	0.527072
Rbbp5	-0.477	0.527072
Plk1	-1.078	0.527072
Cmtm7	-0.614	0.526007
Tmem267	1.693	0.525221
Homer1	0.464	0.523099
Chid1	0.62	0.522889
Zwint	-0.398	0.522155
Myo1g	-0.28	0.522155
Fgf17	-2.578	0.522155
Cdc42bpg	-1.03	0.522155
Scd3	-1.45	0.522155
E2f1	0.68	0.522155
Ufm1	-0.847	0.522155
Lrrc39	-1.497	0.522155
Tgfbr3	0.536	0.522155
Med21	1.132	0.522155
Qprt	0.681	0.522155
Nradd	-2.053	0.522155
Cish	-0.358	0.522155
Dnm2	0.227	0.522155
Eogt	0.809	0.522155
Gnpnat1	0.65	0.522155
Heca	0.279	0.522155
Stac3	-1.399	0.522155
Ints8	0.379	0.522155
Wdr89	0.78	0.522155
Mblac2	-1.107	0.522155
M5C1000I18Rik	-5.438	0.522155
Arhgap33os	-4.361	0.522155
Atp11c	0.394	0.522155
Slc24a3	-6.892	0.522155
Armcx5	-0.494	0.522155
Ccdc58	1.21	0.522155
Trdv2-2	2.252	0.522155
Gm17068	-2.62	0.522155
Fam174b	1.038	0.522155
Gypc	-0.552	0.522155
Gm21319	2.949	0.522155
	-5.438	0.522155
	-2.422	0.522155
	3.155	0.522155
Gm30948	0.668	0.522155
	-1.127	0.522155
Zmym1	-1.426	0.521935
Sytl2	0.291	0.521662
Tcta	-1.151	0.521662
Ifi213	0.365	0.519546
	-0.94	0.519546
Pdcl	0.598	0.519108
	3.464	0.519108
Mef2d	0.271	0.518627
Mrtfb	-0.424	0.518627
Atp6v0e	0.451	0.518627
Xab2	0.343	0.518627
Zfp395	0.427	0.518627
Rundc1	-0.5	0.518627
Csgalnact1	-2.365	0.518627
Rbms2	0.5	0.518627
Grap2	0.244	0.518627
Espnl	2.879	0.518627
	0.329	0.518627
	-3.902	0.518425
Mfng	0.549	0.518168
Ubap2	-0.36	0.518168
Nsmce1	0.516	0.518168
Sostdc1	-3.597	0.518168
Tent5c	-0.386	0.518168
Lrrc8e	1.032	0.518168
Dot1l	-0.267	0.518168
	3.596	0.518168
Setd3	-0.268	0.517392
Adssl1	-1.938	0.516287
Srrd	0.938	0.516287
Cerk	0.446	0.516287
Gm23119	-1.734	0.516143
	-0.694	0.516107
Cd244a	-4.294	0.516103
Synj2	-0.635	0.515767
Nenf	-1.337	0.515767
Irak3	0.596	0.515466
Wnt5b	4.301	0.515466
	-4.366	0.515466
Crlf3	0.31	0.515282
Rad1	-0.535	0.513915
Klc3	-0.636	0.512356
Abi2	-0.833	0.510564
H2ac6	-0.458	0.510564
Map3k5	-0.352	0.509776
Rnf185	0.699	0.50912
Cyp39a1	3.66	0.507977
Armc9	-0.844	0.507977
Fut8	-0.44	0.506811
Mtbp	-0.877	0.506811
Tnfrsf25	0.392	0.506811
Klhl12	-0.462	0.506811
Stx16	-0.444	0.506811
Rorc	-1.667	0.506811
Slc35d1	0.361	0.506811
Osbpl3	-0.822	0.506811
Eomes	1.024	0.506811
Gramd1c	-0.782	0.506811
Ankrd13b	-0.602	0.506811
Poli	0.499	0.506811
Dnm3	2.257	0.506811
9930104L06Rik	0.937	0.506811
Iba57	0.795	0.506811
H2ax	-0.53	0.506811
	1.383	0.506811
Uckl1	0.724	0.506811
Col1a1	-3.502	0.504079
Gsto1	0.555	0.503912
Tars2	0.402	0.503912
Bnipl	4.082	0.503912
Polr2b	-0.46	0.503912
Rab19	-0.661	0.503912
Pskh1	0.675	0.503912
Atp5md	-0.702	0.503912
	0.368	0.503912
Susd2	-1.058	0.502428
Rnase4	-2.919	0.502428
Dph5	0.348	0.502428
Nemp2	0.509	0.502428
C230029F24Rik	0.973	0.502428
Zfp26	-0.461	0.502428
	-2.546	0.502428
	-0.761	0.502428
Dennd11	0.788	0.502308
	1.888	0.502308
	3.002	0.502308
	-1.193	0.502308
Grm6	-2.395	0.501693
Vwa8	-0.351	0.498356
BC025920	-0.515	0.497877
	-2.953	0.496887
Gm6745	-3.272	0.495047
Ugcg	0.297	0.494793
1110059E24Rik	-0.85	0.494793
Slc25a44	0.517	0.494793
Pprc1	-0.653	0.494793
	2.922	0.494793
Mir155hg	-0.796	0.494391
Otub2	2.421	0.493616
Cdc37l1	0.362	0.493616
Stxbp1	-1.591	0.493616
Hibadh	0.567	0.493616
Tm2d2	-0.991	0.493616
Terf2	0.376	0.493616
Dcun1d5	-0.34	0.493616
Ttc13	0.313	0.493616
Opa1	0.458	0.493616
Fbxo10	1.155	0.493616
Ogfr	-0.351	0.493616
	-5.376	0.493616
Uhmk1	-0.266	0.490018
Gid8	0.473	0.490018
	-3.034	0.490018
	-0.781	0.490018
Hrh2	-1.083	0.488816
Sart3	-0.376	0.487228
	-0.556	0.485726
Nt5c3b	-0.353	0.484635
	-1.389	0.484635
	-1.043	0.484635
Gal3st2b	-2.314	0.483724
Clspn	0.574	0.480969
Klhl18	-0.455	0.48055
Gm12366	-0.981	0.480497
Fam126b	-0.87	0.480473
	-1.284	0.480473
	0.615	0.478456
Grina	-0.398	0.478183
Chn1os3	-5.364	0.478183
Bin2	0.247	0.478183
Rabl6	-0.384	0.477691
Snap47	0.702	0.477639
Cyb5r1	0.83	0.477639
Ndufa3	0.712	0.477639
Ralgapa2	-0.367	0.477639
Trmt61a	0.762	0.477639
Zfp566	1.322	0.477639
	-4.312	0.477639
	0.457	0.477639
Cd46	-0.982	0.477234
Cdcp1	-1.232	0.477234
Wdr4	0.853	0.476631
Gfus	0.763	0.476495
	0.724	0.47549
Mast1	0.98	0.475326
Mrpl47	-1.184	0.472785
Slc15a3	-2.1	0.470108
2700062C07Rik	0.988	0.468363
Ino80b	0.507	0.468363
Arhgap4	0.331	0.466313
Map3k12	-0.647	0.46465
Il11	2.028	0.464422
Thap7	0.779	0.464422
Mpc1	-0.464	0.464422
Ift57	-1.241	0.464422
Psenen	0.531	0.464422
Tmem60	-1.24	0.464422
Rbm3os	2.153	0.464422
Gm4202	-2.022	0.464422
	1.42	0.464422
Cyp26a1	2.141	0.463781
Twnk	0.746	0.463781
Fuca1	0.432	0.463781
Prom1	-1.254	0.463781
Rap2c	0.343	0.463781
Nsd3	0.21	0.463781
Gm15708	0.564	0.463781
	4.155	0.463781
Crybg3	-2.088	0.463267
Eri2	0.833	0.462948
Fzr1	0.62	0.462195
Efhd2	-0.393	0.462195
Tlnrd1	-0.666	0.462195
Bicra	0.228	0.462195
Gm5891	-1.949	0.462195
	2.2	0.462195
Repin1	-1.669	0.461536
Snora52	5.304	0.461536
Rasd1	-1.574	0.461421
Pigr	1.278	0.460775
Zbtb37	0.554	0.460775
Nipa2	-0.594	0.459913
Nuak1	-2.781	0.459764
Mknk2	0.238	0.459764
Rabep1	-0.285	0.459764
Dsel	-1.063	0.459764
Kyat1	1.362	0.459764
Prrg1	1.059	0.459764
Sox12	-1.006	0.459764
Gm12258	0.728	0.459764
	1.426	0.459764
Chek1	0.741	0.45962
Celsr3	-4.311	0.459596
Nifk	-0.516	0.459596
Vps8	0.386	0.459596
Mtmr3	0.258	0.459596
	-1.545	0.459596
Mir99ahg	1.025	0.459596
Herc4	0.267	0.456033
Ankrd27	0.323	0.456033
Gm14117	2.195	0.456033
Fbxl3	0.299	0.45504
Haus8	0.428	0.45504
Npepps	-0.327	0.454023
Ghdc	0.984	0.454023
Entpd7	-0.874	0.454023
Dpm2	0.718	0.454023
Ccna2	-1.013	0.454023
Lamtor2	0.64	0.454023
Acsbg1	-0.636	0.454023
Gtpbp6	-0.519	0.454023
Smg6	-0.322	0.454023
Ppp1r15a	0.252	0.454023
Dnajc16	-0.768	0.454023
Kif21b	0.19	0.454023
Bend6	3.126	0.454023
Chrna10	3.035	0.454023
Afdn	-1.062	0.454023
Gm3667	-0.535	0.454023
	-0.45	0.454023
	3.117	0.454023
Mis12	0.988	0.448652
Trub1	0.491	0.448274
Slc16a6	0.524	0.448274
Cyp2d22	1.032	0.448274
Ccdc124	0.468	0.446821
Pwwp3a	0.368	0.446238
Rpl10a-ps1	0.234	0.446215
Ikbkb	0.239	0.445958
Yipf3	-0.38	0.445958
Hltf	-0.477	0.445375
Surf4	0.283	0.445375
[truncated: 13,631 more rows]

## Sheet: Fig. 6
Fig. 6A						Fig. 6C						Fig. 6E-F								Fig, 6H
8-10 days			3-4 weeks			serum iron (ng/μl)	8-10 days		3-4 weeks			8-10 days				3-4 weeks				8-10 days
fl/fl	+/+		fl/fl	+/+			fl/fl	+/+	fl/fl	+/+		sample	Richness	Biodiversity		sample	Richness	Biodiversity		Species	VIP	FACE_clist	EDGE_clist	FR	P_KW	Pval_sign
14.0786	7.00593		10.0329	21.9506		7.00593		6.92037e-07				PIC14	22	0.672346		PIC1	19	2.13004		Kineothrix_alysoides	1.00451	+_+	FL_FL	4.06993	0.195956
11.8935	5.68557		8.98423	16.7273		5.68557		1.67765e-07				PIC19	24	1.94779		PIC2	30	3.72735		Staphylococcus_sciuri	1.01207	+_+	FL_FL	8.00515	0.195539
13.3261	12.8052		15.046	13.4185		12.8052		2.40092e-07				PIC27	23	0.884563		PIC3	20	3.49928		Lactobacillus_reuteri	1.04968	+_+	FL_FL	106.396	0.12609
5.16462	10.9674		14.6478	20.0016		10.9674		3.81105e-08				PIC34	20	1.20356		PIC4	25	3.23791		Ruminococcus_gnavus	1.05424	+_+	+_+	0.332092	0.136045
4.67019	4.70156		18.6706	24.4705		4.70156		1.84465e-07				PIC6	29	3.02373		PIC5	14	2.24729		Blautia_faecicola	1.05424	+_+	+_+	0.0117005	0.136039
7.49619	6.46194		15.2672	21.1077		6.46194		2.92082e-07				PIC13	12	0.815952		PIC6	12	0.966863		Staphylococcus_cohnii	1.06177	+_+	+_+	0.0785271	0.136046
8.7794	8.51589		13.2761	52.3025		8.51589		3.16345e-07				PIC15	13	1.29045		PIC7	34	3.21516		Enterorhabdus_mucosicola	1.07684	+_+	+_+	0.0261037	0.136043
10.4973	5.20917			22.0812		5.20917		3.71077e-07				PIC2	12	0.565893		PIC8	17	1.72958		Bifidobacterium_pseudolongum	1.07684	+_+	+_+	0.00720178	0.136038
18.2322	7.99147					7.99147		6.51147e-07				PIC25	10	0.46031						Turicimonas_muris	1.07684	+_+	+_+	0.0572659	0.136047
6.26959	7.93321					7.93321		9.95681e-07				PIC30	11	0.390574						Murimonas_intestini	1.08173	+_+	FL_FL	76.8426	0.126091
7.9355	6.07842					6.07842		6.18e-07												Clostridium_asparagiforme	1.10271	+_+	+_+	0.0458218	0.136041
6.76617	2.17274					2.17274		1.98e-07				Fig. 6G								Butyricicoccus_pullicaecorum	1.11823	+_+	+_+	0.0101323	0.13604
11.0004	4.42147					4.42147		3.72e-07				8-10 days				3-4 weeks				Lactobacillus_apodemi	1.12794	FL_FL	+_+	1.72047	0.117185
	5.66813					5.66813		1.41e-07				Group	LV_1	LV_2		Group	LV_1	LV_2		Anaerotignum_aminivorans	1.15589	+_+	+_+	0.0541565	0.136037
	7.01048					7.01048		9.13e-07				PIC13	-3.02344	-1.09281		PIC1	-1.25	-5.13757		Clostridium_clostridioforme	1.16108	+_+	+_+	0.495958	0.136042
	4.67825					4.67825		4.56e-07				PIC14	1.2205	3.76477		PIC2	-3.78748	0.132446		Flintibacter_butyricus	1.24753	+_+	+_+	0.00555849	0.136044
	5.84343					5.84343		3.99e-07				PIC15	-1.91594	-0.0172503		PIC3	-2.13671	-1.51941		Staphylococcus_xylosus	1.26546	+_+	FL_FL	9.72645	0.147499
	5.23175					5.23175		2.66e-07				PIC19	3.8907	0.197825		PIC4	-3.77062	1.22799		Dubosiella_newyorkensis	1.33696	+_+	+_+	0.0303993	0.0539084
	5.676					5.676		1.03e-07				PIC2	-2.53927	-3.35122		PIC5	3.44306	-0.87634		Bacteroides_acidifaciens	1.33988	+_+	+_+	4.62946	0.0539064
	7.24508					7.24508		1.07e-07				PIC25	-3.03262	-0.737869		PIC6	3.62153	-0.520232		Bacteroides_caecimuris	1.34049	+_+	+_+	0.0772717	0.0539074
	5.25752					5.25752		5.17e-08				PIC27	2.08223	1.93638		PIC7	0.516427	7.77895		Parabacteroides_distasonis	1.34055	+_+	+_+	0.431009	0.0539094
	11.0073					14.0786	1.87391e-07					PIC30	-4.15255	0.308824		PIC8	3.3638	-1.08583		Muribaculum_intestinale	1.46463	+_+	FL_FL	48.8472	0.00881586	**
	3.62054					11.8935	4.03943e-07					PIC34	1.8222	4.313						Olsenella_profusa	1.64992	+_+	+_+	0.0855964	0.0186029	*
	5.21991					13.3261	1.52561e-07					PIC6	5.64819	-5.32166						Parabacteroides_merdae	1.66664	+_+	+_+	0.404956	0.0186039	*
						5.16462	3.54744e-05													Duncaniella_freteri	1.68326	+_+	FL_FL	9.4872	0.040609	*
Fig. 6B						4.67019	6.05816e-06
8-10 days			3-4 weeks			7.49619	3.1308e-06													3-4 weeks
fl/fl	+/+		fl/fl	+/+		8.7794	1.44456e-06													Species	VIP	FACE_clist	EDGE_clist	FR	P_KW	Pval_sign
6.05816e-06	2.92082e-07		5.64199e-06	0.000260873		10.4973	2.48776e-06													Clostridium_asparagiforme	1.00476	+_+	FL_FL	8.25955	0.236724
3.1308e-06	3.16345e-07		0.00152707	0.000573637		18.2322	3.11e-07													Ihubacter_massiliensis	1.03719	+_+	FL_FL	9.78557	0.321125
1.44456e-06	3.71077e-07		0.0109799	0.0572054		6.26959	1.4e-06													Clostridium_oryzae	1.04035	+_+	FL_FL	2.96999	0.321124
2.48776e-06	6.51147e-07		0.0011775	0.000119451		7.9355	8.3e-07													Akkermansia_muciniphila	1.10184	FL_FL	+_+	6.55446	0.139135
1.87391e-07	9.95681e-07					6.76617	1.26e-06													Kineothrix_alysoides	1.3378	+_+	FL_FL	2.43231	0.281718
4.08387e-06	6.92037e-07					11.0004	4.77e-07													Bacteroides_ovatus	1.38369	FL_FL	FL_FL	0.0123831	0.130571
4.03943e-07	1.67765e-07					21.9506				0.000260873										Bacteroides_stercorirosoris	1.38409	+_+	FL_FL	9.76672	0.166349
1.52561e-07	2.40092e-07					16.7273				0.000573637										Parasutterella_excrementihominis	1.3847	FL_FL	FL_FL	0.179462	0.130578
3.11258e-07	3.81105e-08					13.4185				0.0572054										Bifidobacterium_merycicum	1.38934	+_+	+_+	0.139111	0.130572
1.39731e-06	1.84465e-07					20.0016				0.000119451										Hungatella_hathewayi	1.39227	+_+	+_+	0.291551	0.130574
8.30234e-07	6.18264e-07					10.0329			5.64199e-06											Murimonas_intestini	1.39593	+_+	+_+	0.621326	0.130577
1.26266e-06	1.98422e-07					8.98423			0.00152707											Anaerocolumna_aminovalerica	1.39768	+_+	+_+	0.932972	0.13057
4.77479e-07	3.72101e-07					15.046			0.0109799											Culturomica_massiliensis	1.39889	+_+	+_+	1.76257	0.130573
3.77115e-06	1.41052e-07					14.6478			0.0011775											Mobilitalea_sibirica	1.42624	FL_FL	FL_FL	0.228669	0.130576
1.45347e-06	1.44242e-07																			Lactobacillus_faecis	1.43477	+_+	+_+	0.0573973	0.130575
5.7851e-08	9.12753e-07																			Prevotella_stercorea	1.43481	+_+	+_+	0.0737358	0.130579
3.23117e-06	4.55945e-07																			Clostridium_scindens	1.4559	+_+	FL_FL	45.7179	0.0907236
	3.99335e-07																			Turicimonas_muris	1.5081	FL_FL	FL_FL	0.0280176	0.13058
	2.6592e-07																			Muribaculum_intestinale	1.72249	+_+	FL_FL	11.4349	0.0420664	*
	1.02602e-07																			Pseudescherichia_vulneris	2.00309	FL_FL	+_+	47.4623	0.0179605	*
	1.06775e-07
	5.1736e-08

## Sheet: Fig. S1
Fig. S1A
IFNg			IL-17			IL-4			IL-5			IL-13
fl/fl	+/+		fl/fl	+/+		fl/fl	+/+		fl/fl	+/+		fl/fl	+/+
13.4	0.42		0.4	0.28		1.2	0.07		3.59	0.35		8.38	0.35
10.1	0.1		0	0.05		0.4	0		1.61	0.15		5.24	0.1
6.76	0.63		0.13	0.5		1.38	0.16		3.63	0.32		5.01	0
9.83	1.68		0.56	0		0.56	0.2		2.53	0.25		1.97	0.54
8.69	0.096		0.61	0		1.21	0.096		2.02	0.096		3.23	0
9.74	0.52		1.15	0		2.01	0		3.72	0.087		5.44	0.26
10.7	0.36		1.19	0.1		2.77	0		6.32	0.24		7.91	0.36
4.09	0.76		1.13	0		0	0.15		5.91	0.25		5.91	0.31
5.65	0.5			0.17		1.01	0		4.52	0.42		7.16	0.5
	2.16			0.91			0.17			0.83			1
	0.17			0.83			0.17			0.17			0.17
	0.083			0.43			0.083			0.42			0.25
	0.11						0.43			0.43			0.11
Fig. S1E
	RORγt+			Helios+
fl/fl	1.26846	0.94754	5.474	0.094482	0.14278	0
+/+	7.1314	18.7887	12.375	10.3425	14.5097	10.725

## Sheet: Fig. S2
Fig. S2B														Fig. S2E
	YFP+ CD71+						YFP+ CD71-							days	CRE FL/+						CRE +/+
+/fl	2.13	0.45	3.09	2.67	3.68	3.79	8.56	4.94	10.5	8.08	8.15	8.37		5	0.5	0.5	0.5	0.5	0.5	0.5	0.5	2	0.5	1	0.5
+/+	2.6	3.25	4.02	4.22	5.05		6.45	6.15	4.97	5.64	5.03			6	8	0.5	0.5	1	1	0.5	1	12	8	8	1
														7	125	1	27	27	27	0.5	36	80	36	36	2
Fig. S2C				Fig. S2D										8	200	45	160	64	80	36	112	175	96	75	80
	+/fl	+/+			+/fl	+/+								10	768	128	396	288	252	45	225	972	252	392	150
	10.69	9.05			402	635								12	1728	128	1100	392	392	80	490	972	343	392	288
	5.39	9.4			243	686								13	1728	200	1331	576	1000	125	972	1452	576	729	441
	13.59	8.99			417	916								14	1872	288	1728	576	1000	150	1200	1573	810	810	576
	10.75	9.86			500	876
	11.83	10.08			566	1018								Fig. S2G
	12.16				616										DLN						TUM
														+/fl	15.9	14.7	15.6	18.2	13.1	13.5	28.9	30.6	27.5	22.7	23.7	20.1
														+/+	14.2	16.8	14.8	16.1	15.2		29.9	28.9	27.9	28.8	19.8
														Fig. S2I
															DLN						TUM
														+/fl	277	294	289	223	304	234	431	814	500	652	511
														+/+	401	497	400	362	366		588	579	750	644	502

## Sheet: Fig. S3
Fig. S3B
%CD44hi			%CD71+			%PD1+
fl/fl	+/+		fl/fl	+/+		fl/fl	+/+
35.2	17.7		53.1	26.5		68.7	10.5
43.9	9.1		63.2	25.8		49.7	12.2
29.4	10.1		25.8	24.6		69.4	12.7
14.7	20.9		72.5	39.9		29.6	19.7
52.5	14.5		56.9	44.5		45.5	7.49
67.8	19.8		34.6	26.3		47.1	4.98
52.8	20.4		21.6	13.7		39.7	6.83
36.1	21.8		28.7	17		30.2	8.41
40.5	12.2			9.34		35.5	21.4
	23.1

## Sheet: Fig. S4
IL-2
% recovery			%live/resting
fl/fl	+/+		fl/fl	+/+
38.6667	50.9767		38.7	34.4
35.82	61.6		41.6	36.2
	56			40.7
aCD3+IL-2
% recovery			%live/resting
fl/fl	+/+		fl/fl	+/+
37.3333	55.7533		23	13.7
32.7767	50.4		12.8	9.48
	47.96			10.5
% proliferating			%live/proliferating
fl/fl	+/+		fl/fl	+/+
16.3	28.5		59.6	83.3
18.4	33.2		68	75.6
	26.1			79.3

[truncated: 2 more sheets: Fig. S6, Fig. S7]
